# Supplementary material for: Proteomic Profiling and In Silico Characterization of the Secretome of Anisakis simplex Sensu Stricto L3 Larvae
Source: Pathogens. 2022 Feb 14;11(2):246. doi: 10.3390/pathogens11020246 (PMC8879239; doi:10.3390/pathogens11020246)
Supplement: Supplementary file 1 [file pathogens-11-00246-s001.zip › Supplementary File S1.xlsx]

## Sheet: 1
1. List of proteins identified in all three biological replicates of A. simplex secretome.
UniProt accession no.	Protein name	Gene names	MW	pI
A0A0M3K8L6	Uncharacterized protein	ASIM_LOCUS16714	42586	7.08
A0A0M3JVZ5	Col_cuticle_N domain-containing protein	ASIM_LOCUS11888	28439	8.51
A0A0M3IZV9	Col_cuticle_N domain-containing protein	ASIM_LOCUS692	30949	5.01
A0A0M3IXZ4	Apolipophorins (inferred by orthology to a D. melanogaster protein)	ASIM_LOCUS19	373425	8
A0A158PPI4	Uncharacterized protein	ASIM_LOCUS14168	97228	8.89
A0A0M3IYH2	Apolipophorins (inferred by orthology to a D. melanogaster protein)	ASIM_LOCUS205	141388	8.98
A0A0M3KIW7	Globin-like protein (inferred by orthology to a C. elegans protein)	ASIM_LOCUS20315	15861	5.57
A0A0M3K5U9	Uncharacterized protein		98341	5.1
A0A0M3J0T6	14-3-3-like protein 2 (inferred by orthology to a C. elegans protein)	ASIM_LOCUS1019	35019	4.88
A0A0M3IZ21	Apolipoprotein B-100 (inferred by orthology to a human protein)	ASIM_LOCUS404	82553	9.5
A0A0M3JZ77	Superoxide dismutase [Cu-Zn]	ASIM_LOCUS13218	19264	6.35
A0A0M3J6C9	Uncharacterized protein	ASIM_LOCUS2962	26784	7.78
A0A0M3K5C5	Myosin-3 (inferred by orthology to a C. elegans protein)		125725	5.16
A0A158PN23	Twitchin (inferred by orthology to a C. elegans protein)	ASIM_LOCUS10411	810835	5.77
A0A0M3K0Q9	Chaperonin homolog Hsp-60, mitochondrial (inferred by orthology to a C. elegans protein)	ASIM_LOCUS13834	50778	4.99
A0A0M3K4H2	Glutamate dehydrogenase (NAD(P)(+))	ASIM_LOCUS15270	61398	8.43
A0A0M3K1Y0	Uncharacterized protein	ASIM_LOCUS14302	196140	6.1
A0A0M3J595	NPA domain-containing protein	ASIM_LOCUS2578	17882	4.92
A0A0M3J1J1	Phosphatidylethanolamine-binding protein homolog (inferred by orthology to a C. elegans protein)	ASIM_LOCUS1274	20120	8.6
A0A0M3JVA5	Triosephosphate isomerase (inferred by orthology to a C. elegans protein)		89726	6.16
A0A0M3KGB4	Methylmalonyl-CoA epimerase, mitochondrial (inferred by orthology to a human protein)	ASIM_LOCUS19412	20413	6.45
A0A0M3IZC6	Glutamate dehydrogenase, mitochondrial (inferred by orthology to a D. melanogaster protein)		32550	8.24
A0A0M3JD61	Methylmalonyl-CoA epimerase, mitochondrial (inferred by orthology to a human protein)	ASIM_LOCUS3889 ASIM_LOCUS5344	13156	7.85
A0A0M3JYW9	Fructose-bisphosphate aldolase	ASIM_LOCUS13091	44113	8.46
A0A0M3K444	Fructose-bisphosphate aldolase	ASIM_LOCUS15142	39825	8.07
A0A0M3KAE3	Transaldolase	ASIM_LOCUS17341	36273	6.21
A0A0M3IYY5	Uncharacterized protein	ASIM_LOCUS368	53879	6.08
Q14QT4	Ani s 4 allergen (Ani s 4 allergen; Cystatin)	anis4 ASIM_LOCUS13531	12903	5.56
A0A0M3KIS5	IF rod domain-containing protein		27854	5.17
A0A0M3JWC5	Uncharacterized protein	ASIM_LOCUS12043	801938	5.05
A0A0M3JUZ4	Hemicentin-1 (inferred by orthology to a human protein)	ASIM_LOCUS11491	519966	5.35
A0A158PP35	Paramyosin (inferred by orthology to a C. elegans protein)	ASIM_LOCUS12986	101717	5.34
A0A0M3JZM9	Col_cuticle_N domain-containing protein	ASIM_LOCUS13402	29905	4.83
A0A0M3KDM2	Uncharacterized protein		46522	4.64
A0A0M3K252	Col_cuticle_N domain-containing protein	ASIM_LOCUS14388	29547	5.29
A0A097IYF9	Protein disulfide-isomerase	PDI ASIM_LOCUS12871	56073	4.91
A0A0M3K9X8	Carboxylic ester hydrolase	ASIM_LOCUS17176	64636	5.27
A0A0M3K4G1	Uncharacterized protein	ASIM_LOCUS15259 ASIM_LOCUS920	43691	6.82
A0A0M3JV41	M20_dimer domain-containing protein	ASIM_LOCUS11546	53583	6.19
A0A0M3KAY8	Phosphoglycerate mutase (2,3-diphosphoglycerate-independent)	ASIM_LOCUS17536	45184	8.52
A0A0M3K916	Uncharacterized protein	ASIM_LOCUS16864	78259	6.27
A0A0M3KD65	Uncharacterized protein	ASIM_LOCUS18315	49004	4.81
A0A0M3K1I6	Fatty-acid and retinol-binding protein 1	ASIM_LOCUS14140	22790	8.91
A0A0M3KF53	Uncharacterized protein		26461	4.98
A0A0M3K6U5	Uncharacterized protein	ASIM_LOCUS16093	54545	5.63
A0A0M3K1U4	SCP domain-containing protein	ASIM_LOCUS14262	25319	6.64
A0A0M3KAW7	Uncharacterized protein	ASIM_LOCUS17515	7811	7.85
A0A0M3K064	Uncharacterized protein	ASIM_LOCUS13618	17763	8.49
A0A0M3JW99	Ig-like domain-containing protein	ASIM_LOCUS12016	22487	6.15
A0A0M3K8S1	Methylmalonyl-CoA mutase	ASIM_LOCUS16769	68251	8.84
A0A158PPN0	Filamin-B (inferred by orthology to a human protein)	ASIM_LOCUS14513	91036	6.09
A0A0M3JVB9	Col_cuticle_N domain-containing protein	ASIM_LOCUS11634	29495	6.11
A0A0M3JDV7	Uncharacterized protein	ASIM_LOCUS5588	6579	7.82
A0A0M3K9E5	M20_dimer domain-containing protein	ASIM_LOCUS16994	53949	5.96
A0A0M3JVM9	Disorganized muscle protein 1 (inferred by orthology to a C. elegans protein)	ASIM_LOCUS11752	36612	5.36
A0A0M3K5J4	Uncharacterized protein	ASIM_LOCUS15642	13088	4.37
A0A0M3K5H6	78 kDa glucose-regulated protein (inferred by orthology to a human protein)	ASIM_LOCUS15624	75592	5.07
A0A0M3J4T4	Uncharacterized protein		16535	4.79
A0A0M3J577	Galectin		12352	7.11
A0A0M3J2W3	Probable peroxiredoxin prdx-3 (inferred by orthology to a C. elegans protein)		24733	7.11
A0A0M3JY26	Annexin		40015	6.24
A0A0M3K555	Col_cuticle_N domain-containing protein	ASIM_LOCUS15503	29525	5.77
A0A0M3K3X7	Inorganic diphosphatase	ASIM_LOCUS15075	34596	6.07
A0A0M3JW23	Uncharacterized protein		185383	4.9
A0A0M3JWS2	Uncharacterized protein	ASIM_LOCUS12219	16366	4.82
A0A0M3K9C1	Pepsin-I3 domain-containing protein	ASIM_LOCUS16970	21079	8.1
A0A0M3K9Z9	Peroxiredoxin 1 (inferred by orthology to a D. melanogaster protein)	ASIM_LOCUS17197	21850	6.51
A0A0M3J7K8	Probable methylmalonyl-CoA mutase, mitochondrial (inferred by orthology to a C. elegans protein)	ASIM_LOCUS3393	23246	6.46
A0A0M3IZ99	Glucose-6-phosphate isomerase	ASIM_LOCUS482	62315	6.75
A0A0M3K6Z5	Basement membrane proteoglycan (inferred by orthology to a C. elegans protein)	ASIM_LOCUS16143	74431	6
A0A0M3JGD2	Uncharacterized protein		10929	4.86
A0A0M3JUZ9	Uncharacterized protein	ASIM_LOCUS11496	48506	9.02
A0A0M3J5J0	Uncharacterized protein	ASIM_LOCUS2674	24612	6.92
A0A0M3JDM2	Uncharacterized protein	ASIM_LOCUS5503	25946	5.99
A0A0M3JYN5	Uncharacterized protein	ASIM_LOCUS12996	69551	9.04
A0A0M3K5Y3	Dihydrolipoamide acetyltransferase component of pyruvate dehydrogenase complex	ASIM_LOCUS15781	57660	6.69
A0A0M3JKC0	IF rod domain-containing protein	ASIM_LOCUS7852	17839	4.76
A0A0M3J0M4	Putative actin (inferred by orthology to a S. mansoni protein)	ASIM_LOCUS957	37450	5.37
A0A158PPJ1	D-aspartate oxidase (inferred by orthology to a human protein)	ASIM_LOCUS14234	42353	6.16
A0A0M3J1S0	IF rod domain-containing protein	ASIM_LOCUS1354	23386	8.75
A0A0M3K9Z6	IF rod domain-containing protein		42087	4.98
A0A0M3JTF7	Peptidase A1 domain-containing protein		29023	4.71
A0A0M3K1W8	ZP domain-containing protein	ASIM_LOCUS14290	43448	7.92
A0A0M3JLC5	Uncharacterized protein		16603	4.75
A0A0M3JKU5	Uncharacterized protein	ASIM_LOCUS8029 ASIM_LOCUS8035	4125	5.04
A0A0M3KI67	Galectin	ASIM_LOCUS20065	22770	9.37
A0A0M3KAE7	Glycine cleavage system H protein	ASIM_LOCUS17345	18026	4.74
A0A0M3KAB8	Uncharacterized protein	ASIM_LOCUS17316	23146	8.59
A0A0M3K7C2	Annexin	ASIM_LOCUS16271	35882	5.19
A0A0M3K609	Annexin	ASIM_LOCUS15807	20586	4.67
A0A0M3J7L6	ATP-dependent (S)-NAD(P)H-hydrate dehydratase (ATP-dependent NAD(P)HX dehydratase)	ASIM_LOCUS3397	23699	7.01
A0A0M3JGV0	Uncharacterized protein		13758	4.76
A0A0M3KCL4	Uncharacterized protein		38136	4
A0A0M3JXL8	Uncharacterized protein	ASIM_LOCUS12568	168941	5.96
A0A0M3JYQ4	Nucleoredoxin-like protein 2 (inferred by orthology to a human protein)	ASIM_LOCUS13017	16366	4.97
A0A0M3K613	Elongation factor 2 (inferred by orthology to a C. elegans protein)	ASIM_LOCUS15811	94169	6.2
A0A0M3JT42	Peptidyl-prolyl cis-trans isomerase (PPIase)	ASIM_LOCUS10736	22147	6.84
A0A0M3JSH7	Proteasome subunit alpha type-3	ASIM_LOCUS10493	28969	5.23
A0A0M3KGD5	Col_cuticle_N domain-containing protein	ASIM_LOCUS19433	24635	6.43
A0A0M3KBV3	Uncharacterized protein	ASIM_LOCUS17851	33069	5.11
A0A0M3K2T7	Uncharacterized protein	ASIM_LOCUS14664	36165	8.62
A0A0M3KGY5	Uncharacterized protein		15526	6.38
A0A0M3K6E2	Uncharacterized protein	ASIM_LOCUS15940	52924	5.06
A0A0M3K6L1	Superoxide dismutase [Cu-Zn]	ASIM_LOCUS16009	21346	5.77
A0A0M3KD67	Uncharacterized protein	ASIM_LOCUS18314	39635	7.67
A0A0M3K299	Metalloendopeptidase	ASIM_LOCUS14439	21651	4.99
A0A0M3JT99	Proteasome subunit alpha type	ASIM_LOCUS10803	32684	6.14
A0A0M3KIL0	Uncharacterized protein	ASIM_LOCUS20206	22656	5
A0A0M3K810	Dipeptidase C (inferred by orthology to a D. melanogaster protein)	ASIM_LOCUS16508	49032	5.9
A0A0M3J766	Uncharacterized protein	ASIM_LOCUS3249	13509	5.82
A0A0M3KFJ8	Uncharacterized protein		26761	9.01
A0A0M3JYK8	COesterase domain-containing protein	ASIM_LOCUS12965	61010	6.18
A0A158PMZ9	Uncharacterized protein	ASIM_LOCUS10261	72707	5.43
A0A0M3J4N7	Uncharacterized protein	ASIM_LOCUS2370	28547	4.98
A0A0M3K9V2	Heat shock 70 kDa protein cognate 1 (inferred by orthology to a D. melanogaster protein)	ASIM_LOCUS17150	67864	5.46
A0A0M3JNJ2	Aldedh domain-containing protein	ASIM_LOCUS8975	15384	5.3
A0A0M3JEL6	Globin-like protein (inferred by orthology to a C. elegans protein)	ASIM_LOCUS5847	13866	5.95
A0A0M3JK03	Uncharacterized protein	ASIM_LOCUS7737	21694	4.89
A0A0M3JBK1	Aldedh domain-containing protein		16150	8.62
A0A0M3KDB7	Globin-like protein (inferred by orthology to a C. elegans protein)	ASIM_LOCUS18366	10367	5.63
A0A0M3JUS6	Steroidogenic acute regulatory-like protein 1 (inferred by orthology to a C. elegans protein)	ASIM_LOCUS11416	26258	6.56
A0A0M3KBE3	Uncharacterized protein	ASIM_LOCUS17691	48374	5.99
A0A0M3J245	ADF-H domain-containing protein	ASIM_LOCUS1478	18489	6.33
A0A158PN20	Carboxylic ester hydrolase	ASIM_LOCUS10400	25906	9.09
A0A0M3KA05	SXP/RAL-2 family protein 2 isoform 1		17091	4.68
A0A0M3J718	Superoxide dismutase [Cu-Zn]	ASIM_LOCUS3200	15676	7.85
A0A0M3K9Z2	NtCtMGAM_N domain-containing protein	ASIM_LOCUS17190	54365	8.43
A0A158PP56	Uncharacterized protein	ASIM_LOCUS13155	53744	6.39
A0A0M3KAU7	Galectin		16540	4.46
A0A0M3J349	DUF4440 domain-containing protein	ASIM_LOCUS1832	13800	6.29
A0A0M3JAH0	Pepsin-I3 domain-containing protein		16046	4.93
A0A158PMT2	Methylmalonyl-CoA epimerase, mitochondrial (inferred by orthology to a human protein)	ASIM_LOCUS9861	22518	9.07
A0A0M3JUN8	Uncharacterized protein		23621	9.02
A0A0M3K7H9	Uncharacterized protein	ASIM_LOCUS16327	11330	9.89
A0A0M3JSC0	Uncharacterized protein	ASIM_LOCUS10417	183065	5.17
A0A0M3K6U9	Peptidylprolyl isomerase	ASIM_LOCUS16097	38416	5.61
A0A0M3K3G9	Uncharacterized protein	ASIM_LOCUS14917	160483	5.06
A0A0M3JQQ1	Uncharacterized protein	ASIM_LOCUS9737	4912	7.98
A0A0M3J9Q1	Ig-like domain-containing protein		12318	4.64
A0A0M3J2S6	Uncharacterized protein		54815	4.79
A0A0M3JTD5	Inositol-1-monophosphatase	ASIM_LOCUS10843	38678	6.01
A0A0M3K7Q0	Uncharacterized protein		33222	5.23
A0A158PMT6	Uncharacterized protein	ASIM_LOCUS9870	414144	5.63
A0A0M3JD48	Uncharacterized protein		13548	5.89
A0A0M3KCB1	Uncharacterized protein		45270	6.67
A0A0M3JTT6	FABP domain-containing protein	ASIM_LOCUS11021	18755	5.82
A0A0M3J250	Annexin	ASIM_LOCUS1483	17599	6.32
A0A0M3J189	COesterase domain-containing protein	ASIM_LOCUS1172	9793	5.66
A0A0M3KFJ2	Calmodulin	ASIM_LOCUS19140	8803	4.66
A0A0M3KCR7	DUF1907 domain-containing protein	ASIM_LOCUS18165	36834	6.92
A0A0M3JU57	Troponin-like protein		19477	4.17
A0A0M3JR55	Col_cuticle_N domain-containing protein	ASIM_LOCUS9922	32708	9.27
A0A0M3JZR1	Rab GDP dissociation inhibitor	ASIM_LOCUS13439	50300	5.37
A0A0M3JZU4	Uncharacterized protein	ASIM_LOCUS13481	31735	5.92
A0A0M3K144	Proteasome subunit alpha type		27871	5.07
A0A0M3KHB6	Uncharacterized protein		22444	7.83
A0A0M3J1U3	Uncharacterized protein	ASIM_LOCUS1376	25756	4.46
A0A0M3JRD2	NAD(P)H-hydrate epimerase (NAD(P)HX epimerase)	ASIM_LOCUS10011	32208	8.56

## Sheet: 2
2. Mascot results of proteins identification within individual biological replicates of Anisakis secretome
Accession	Sequences	Seq(sig)	Matches	Match(sig)	Seq(uniq)	Seq(uniq+sig)	Cov	Score	emPAI	pI	Mass	Description
Biological replicate no. 1
A0A0M3K8L6	11	11	79	78	11	11	0.26	1965	2.27	7.08	42586	Uncharacterized protein OS=Anisakis simplex OX=6269 GN=ASIM_LOCUS16714 PE=4 SV=1
A0A0M3JVZ5	2	2	21	21	2	2	0.32	1729	0.34	8.51	28439	Col_cuticle_N domain-containing protein OS=Anisakis simplex OX=6269 GN=ASIM_LOCUS11888 PE=4 SV=1
A0A0M3IZV9	7	7	39	39	7	7	0.42	1690	1.58	5.01	30949	Col_cuticle_N domain-containing protein OS=Anisakis simplex OX=6269 GN=ASIM_LOCUS692 PE=4 SV=1
A0A0M3IXZ4	55	54	79	78	11	11	0.16	1301	0.85	8	373425	Apolipophorins (inferred by orthology to a D. melanogaster protein) OS=Anisakis simplex OX=6269 GN=ASIM_LOCUS19 PE=4 SV=2
A0A0M3IYH2	28	28	37	37	4	4	0.21	732	1.31	8.98	141388	Apolipophorins (inferred by orthology to a D. melanogaster protein) OS=Anisakis simplex OX=6269 GN=ASIM_LOCUS205 PE=4 SV=1
A0A0M3IZ21	16	15	22	21	2	2	0.24	380	1.15	9.5	82553	Apolipoprotein B-100 (inferred by orthology to a human protein) OS=Anisakis simplex OX=6269 GN=ASIM_LOCUS404 PE=4 SV=1
A0A0M3J1U4	7	7	10	10	1	1	0.24	229	1.42	5.73	33338	Uncharacterized protein OS=Anisakis simplex OX=6269 GN=ASIM_LOCUS1377 PE=4 SV=1
A0A158PPI4	8	8	28	28	8	8	0.12	1261	0.42	8.89	97228	Uncharacterized protein OS=Anisakis simplex OX=6269 GN=ASIM_LOCUS14168 PE=4 SV=1
A0A0M3KIW7	5	5	14	14	4	4	0.38	635	2.69	5.57	15861	Globin-like protein (inferred by orthology to a C. elegans protein) OS=Anisakis simplex OX=6269 GN=ASIM_LOCUS20315 PE=3 SV=1
A0A0M3JEL6	4	4	5	5	3	3	0.32	70	2.29	5.95	13866	Globin-like protein (inferred by orthology to a C. elegans protein) OS=Anisakis simplex OX=6269 GN=ASIM_LOCUS5847 PE=3 SV=1
A0A0M3K5U9	5	5	12	12	4	4	0.09	433	0.24	5.1	98341	Uncharacterized protein OS=Anisakis simplex OX=6269 PE=4 SV=1
A0A0M3J4K7	2	2	4	4	1	1	0.1	227	0.27	5.17	35460	Uncharacterized protein OS=Anisakis simplex OX=6269 PE=4 SV=1
A0A0M3J0T6	6	6	11	11	6	6	0.17	385	1.05	4.88	35019	14-3-3-like protein 2 (inferred by orthology to a C. elegans protein) OS=Anisakis simplex OX=6269 GN=ASIM_LOCUS1019 PE=3 SV=1
A0A0M3JZ77	3	3	10	10	3	3	0.2	327	0.91	6.35	19264	Superoxide dismutase [Cu-Zn] OS=Anisakis simplex OX=6269 GN=ASIM_LOCUS13218 PE=3 SV=1
A0A0M3J6C9	4	4	7	7	4	4	0.15	316	0.87	7.78	26784	Uncharacterized protein OS=Anisakis simplex OX=6269 GN=ASIM_LOCUS2962 PE=4 SV=1
A0A0M3K5C5	7	7	8	8	7	7	0.07	314	0.27	5.16	125725	Myosin-3 (inferred by orthology to a C. elegans protein) OS=Anisakis simplex OX=6269 PE=3 SV=1
A0A158PN23	9	9	10	10	9	9	0.02	313	0.05	5.77	810835	Twitchin (inferred by orthology to a C. elegans protein) OS=Anisakis simplex OX=6269 GN=ASIM_LOCUS10411 PE=4 SV=1
A0A0M3K0Q9	10	10	12	12	9	9	0.2	306	1.29	4.99	50778	Chaperonin homolog Hsp-60, mitochondrial (inferred by orthology to a C. elegans protein) OS=Anisakis simplex OX=6269 GN=ASIM_LOCUS13834 PE=3 SV=1
A0A0M3K4G1	7	7	8	8	6	6	0.18	172	0.96	6.82	43691	Uncharacterized protein OS=Anisakis simplex OX=6269 GN=ASIM_LOCUS15259 PE=3 SV=1
Q9NJA9	7	7	9	9	5	5	0.07	298	0.34	5.21	100538	Paramyosin OS=Anisakis simplex OX=6269 GN=PARA PE=1 SV=1
A0A158PP35	9	9	10	10	7	7	0.11	184	0.45	5.34	101717	Paramyosin (inferred by orthology to a C. elegans protein) OS=Anisakis simplex OX=6269 GN=ASIM_LOCUS12986 PE=4 SV=1
A0A0M3K4H2	10	10	13	13	7	7	0.17	296	1.13	8.43	61398	Glutamate dehydrogenase, mitochondrial (inferred by orthology to a D. melanogaster protein) OS=Anisakis simplex OX=6269 GN=ASIM_LOCUS15270 PE=3 SV=1
A0A0M3IZC6	8	8	13	13	6	6	0.28	241	2.19	8.24	32550	Glutamate dehydrogenase, mitochondrial (inferred by orthology to a D. melanogaster protein) OS=Anisakis simplex OX=6269 PE=4 SV=1
A0A0M3IYQ5	2	2	2	2	1	1	0.21	68	1.02	8.89	11627	Glutamate dehydrogenase, mitochondrial (inferred by orthology to a D. melanogaster protein) OS=Anisakis simplex OX=6269 GN=ASIM_LOCUS288 PE=4 SV=1
A0A0M3J618	2	2	2	2	1	1	0.08	68	0.38	9.12	26180	Glutamate dehydrogenase, mitochondrial (inferred by orthology to a D. melanogaster protein) OS=Anisakis simplex OX=6269 PE=4 SV=1
A0A0M3K1Y0	7	7	9	9	7	7	0.03	265	0.19	6.1	196140	Uncharacterized protein OS=Anisakis simplex OX=6269 GN=ASIM_LOCUS14302 PE=4 SV=1
A0A0M3J595	3	3	8	8	3	3	0.22	264	1.01	4.92	17882	NPA domain-containing protein OS=Anisakis simplex OX=6269 GN=ASIM_LOCUS2578 PE=4 SV=1
TRYP_PIG	4	4	8	8	4	4	0.25	259	0.95	7	24946	>sp|TRYP_PIG|
A0A0M3J1J1	3	3	9	9	3	3	0.15	252	0.86	8.6	20120	Phosphatidylethanolamine-binding protein homolog (inferred by orthology to a C. elegans protein) OS=Anisakis simplex OX=6269 GN=ASIM_LOCUS1274 PE=4 SV=1
A0A0M3JVA5	5	4	8	7	5	4	0.09	250	0.21	6.16	89726	Triosephosphate isomerase (inferred by orthology to a C. elegans protein) OS=Anisakis simplex OX=6269 PE=3 SV=2
A0A0M3KGB4	6	6	12	12	6	6	0.37	242	2.4	6.45	20413	Methylmalonyl-CoA epimerase, mitochondrial (inferred by orthology to a human protein) OS=Anisakis simplex OX=6269 GN=ASIM_LOCUS19412 PE=4 SV=1
A0A0M3JD61	3	3	6	6	3	3	0.35	231	2.48	7.85	13156	Methylmalonyl-CoA epimerase, mitochondrial (inferred by orthology to a human protein) OS=Anisakis simplex OX=6269 GN=ASIM_LOCUS3889 PE=4 SV=1
A0A0M3JYW9	5	5	9	9	5	5	0.1	226	0.61	8.46	44113	Fructose-bisphosphate aldolase OS=Anisakis simplex OX=6269 GN=ASIM_LOCUS13091 PE=3 SV=1
A0A0M3K444	5	5	7	7	5	5	0.15	220	0.69	8.07	39825	Fructose-bisphosphate aldolase OS=Anisakis simplex OX=6269 GN=ASIM_LOCUS15142 PE=3 SV=1
A0A0M3KAE3	9	9	11	11	9	9	0.31	217	1.83	6.21	36273	Transaldolase OS=Anisakis simplex OX=6269 GN=ASIM_LOCUS17341 PE=4 SV=1
A0A0M3K6Y0	1	1	2	2	1	1	0.07	195	0.15	5.82	30011	Col_cuticle_N domain-containing protein OS=Anisakis simplex OX=6269 GN=ASIM_LOCUS16128 PE=4 SV=1
A0A0M3IYY5	3	3	6	6	3	3	0.05	192	0.26	6.08	53879	Uncharacterized protein OS=Anisakis simplex OX=6269 GN=ASIM_LOCUS368 PE=4 SV=1
Q14QT4	2	2	7	7	2	2	0.21	189	1.61	5.56	12903	Ani s 4 allergen OS=Anisakis simplex OX=6269 GN=anis4 PE=2 SV=1
A0A0M3KIS5	6	6	7	7	6	6	0.18	188	1.46	5.17	27854	IF rod domain-containing protein OS=Anisakis simplex OX=6269 PE=3 SV=1
A0A0M3JWC5	10	8	10	8	10	8	0.01	185	0.04	5.05	801938	Uncharacterized protein OS=Anisakis simplex OX=6269 GN=ASIM_LOCUS12043 PE=4 SV=2
A0A0M3JUZ4	8	8	8	8	8	8	0.02	185	0.07	5.35	519966	Hemicentin-1 (inferred by orthology to a human protein) OS=Anisakis simplex OX=6269 GN=ASIM_LOCUS11491 PE=4 SV=2
A0A0M3JZM9	2	2	4	4	2	2	0.26	182	0.32	4.83	29905	Col_cuticle_N domain-containing protein OS=Anisakis simplex OX=6269 GN=ASIM_LOCUS13402 PE=4 SV=1
A0A0M3KDM2	1	1	3	3	1	1	0.04	179	0.09	4.64	46522	Uncharacterized protein OS=Anisakis simplex OX=6269 PE=4 SV=1
A0A0M3K252	4	4	10	10	2	2	0.15	176	0.76	5.29	29547	Col_cuticle_N domain-containing protein OS=Anisakis simplex OX=6269 GN=ASIM_LOCUS14388 PE=4 SV=1
A0A0M3JVB9	4	4	7	7	2	2	0.17	136	0.76	6.11	29495	Col_cuticle_N domain-containing protein OS=Anisakis simplex OX=6269 GN=ASIM_LOCUS11634 PE=4 SV=1
A0A097IYF9	8	8	10	10	8	8	0.16	175	0.82	4.91	56073	Protein disulfide-isomerase OS=Anisakis simplex OX=6269 GN=PDI PE=3 SV=1
A0A0M3K9X8	3	3	4	4	3	3	0.11	172	0.22	5.27	64636	Carboxylic ester hydrolase OS=Anisakis simplex OX=6269 GN=ASIM_LOCUS17176 PE=3 SV=1
A0A0M3JV41	5	5	7	6	5	5	0.08	170	0.48	6.19	53583	M20_dimer domain-containing protein OS=Anisakis simplex OX=6269 GN=ASIM_LOCUS11546 PE=4 SV=2
A0A0M3KAY8	2	2	3	3	2	2	0.06	170	0.2	8.52	45184	Cofactor-independent phosphoglycerate mutase (inferred by orthology to a C. elegans protein) OS=Anisakis simplex OX=6269 GN=ASIM_LOCUS17536 PE=4 SV=1
A0A0M3K916	5	5	6	6	5	5	0.08	169	0.31	6.27	78259	Uncharacterized protein OS=Anisakis simplex OX=6269 GN=ASIM_LOCUS16864 PE=4 SV=1
A0A0M3KD65	5	5	5	5	5	5	0.16	163	0.54	4.81	49004	Uncharacterized protein OS=Anisakis simplex OX=6269 GN=ASIM_LOCUS18315 PE=4 SV=1
A0A0M3K1I6	5	4	6	5	5	4	0.29	161	1.08	8.91	22790	Uncharacterized protein OS=Anisakis simplex OX=6269 GN=ASIM_LOCUS14140 PE=4 SV=1
A0A0M3KF53	5	4	9	8	4	3	0.21	160	0.88	4.98	26461	Uncharacterized protein OS=Anisakis simplex OX=6269 PE=4 SV=1
A0A0M3JCV3	2	2	3	3	1	1	0.15	111	0.62	5.4	17220	KASH_CCD domain-containing protein OS=Anisakis simplex OX=6269 GN=ASIM_LOCUS5235 PE=4 SV=1
A0A0M3K6U5	3	3	3	3	3	3	0.08	153	0.26	5.63	54545	Uncharacterized protein OS=Anisakis simplex OX=6269 GN=ASIM_LOCUS16093 PE=4 SV=1
A0A0M3K1U4	3	2	3	2	3	2	0.18	149	0.39	6.64	25319	SCP domain-containing protein OS=Anisakis simplex OX=6269 GN=ASIM_LOCUS14262 PE=3 SV=2
A0A0M3KAW7	4	4	6	6	4	4	0.72	148	7	7.85	7811	Uncharacterized protein OS=Anisakis simplex OX=6269 GN=ASIM_LOCUS17515 PE=4 SV=1
A0A0M3K064	7	7	8	8	7	7	0.45	145	4.14	8.49	17763	Uncharacterized protein OS=Anisakis simplex OX=6269 GN=ASIM_LOCUS13618 PE=4 SV=1
A0A0M3JW99	4	4	7	7	4	4	0.15	142	1.1	6.15	22487	Ig-like domain-containing protein OS=Anisakis simplex OX=6269 GN=ASIM_LOCUS12016 PE=4 SV=1
A0A0M3K8S1	5	5	5	5	5	5	0.09	139	0.36	8.84	68251	B12-binding domain-containing protein OS=Anisakis simplex OX=6269 GN=ASIM_LOCUS16769 PE=4 SV=1
A0A158PPN0	4	4	5	5	4	4	0.06	139	0.2	6.09	91036	Filamin-B (inferred by orthology to a human protein) OS=Anisakis simplex OX=6269 GN=ASIM_LOCUS14513 PE=4 SV=1
A0A0M3JDV7	2	2	4	4	2	2	0.33	135	2.4	7.82	6579	Uncharacterized protein OS=Anisakis simplex OX=6269 GN=ASIM_LOCUS5588 PE=4 SV=1
A0A0M3K9E5	3	3	5	5	3	3	0.07	134	0.26	5.96	53949	M20_dimer domain-containing protein OS=Anisakis simplex OX=6269 GN=ASIM_LOCUS16994 PE=4 SV=1
A0A0M3JVM9	4	4	6	6	4	4	0.14	130	0.58	5.36	36612	Disorganized muscle protein 1 (inferred by orthology to a C. elegans protein) OS=Anisakis simplex OX=6269 GN=ASIM_LOCUS11752 PE=4 SV=1
A0A0M3K5J4	1	1	2	2	1	1	0.28	127	0.37	4.37	13088	Uncharacterized protein OS=Anisakis simplex OX=6269 GN=ASIM_LOCUS15642 PE=4 SV=1
A0A0M3K5H6	2	2	4	3	2	2	0.04	123	0.12	5.07	75592	78 kDa glucose-regulated protein (inferred by orthology to a human protein) OS=Anisakis simplex OX=6269 GN=ASIM_LOCUS15624 PE=3 SV=1
A0A0M3J4T4	3	3	4	3	2	2	0.23	121	1.12	4.79	16535	Uncharacterized protein OS=Anisakis simplex OX=6269 PE=4 SV=1
A0A0M3JB60	2	2	3	2	1	1	0.11	65	0.55	5.02	18928	Uncharacterized protein OS=Anisakis simplex OX=6269 PE=4 SV=1
A0A0M3J577	2	2	6	6	2	2	0.18	120	0.95	7.11	12352	Galectin OS=Anisakis simplex OX=6269 PE=4 SV=1
A0A0M3J2W3	2	2	5	5	2	2	0.09	120	0.4	7.11	24733	Probable peroxiredoxin prdx-3 (inferred by orthology to a C. elegans protein) OS=Anisakis simplex OX=6269 PE=4 SV=1
A0A0M3K9Z9	3	3	5	5	3	3	0.14	111	0.77	6.51	21850	Peroxiredoxin 1 (inferred by orthology to a D. melanogaster protein) OS=Anisakis simplex OX=6269 GN=ASIM_LOCUS17197 PE=4 SV=1
A0A0M3JY26	3	3	4	4	3	3	0.08	118	0.37	6.24	40015	Annexin OS=Anisakis simplex OX=6269 PE=3 SV=2
A0A0M3K555	3	1	4	2	3	1	0.12	116	0.15	5.77	29525	Col_cuticle_N domain-containing protein OS=Anisakis simplex OX=6269 GN=ASIM_LOCUS15503 PE=4 SV=1
A0A0M3K3X7	4	4	5	5	4	4	0.14	114	0.62	6.07	34596	Probable inorganic pyrophosphatase 1 (inferred by orthology to a C. elegans protein) OS=Anisakis simplex OX=6269 GN=ASIM_LOCUS15075 PE=4 SV=1
A0A0M3JW23	2	2	2	2	2	2	0.02	114	0.05	4.9	185383	Uncharacterized protein OS=Anisakis simplex OX=6269 PE=4 SV=2
A0A0M3KAL6	2	2	2	2	2	2	0.13	113	0.41	6.65	24449	Uncharacterized protein OS=Anisakis simplex OX=6269 GN=ASIM_LOCUS17414 PE=4 SV=1
A0A0M3JWS2	2	2	2	2	2	2	0.22	112	0.66	4.82	16366	Uncharacterized protein OS=Anisakis simplex OX=6269 GN=ASIM_LOCUS12219 PE=4 SV=1
A0A0M3K9C1	1	1	2	2	1	1	0.08	112	0.22	8.1	21079	Pepsin-I3 domain-containing protein OS=Anisakis simplex OX=6269 GN=ASIM_LOCUS16970 PE=4 SV=1
A0A0M3J7K8	3	3	4	4	3	3	0.12	110	0.72	6.46	23246	Probable methylmalonyl-CoA mutase, mitochondrial (inferred by orthology to a C. elegans protein) OS=Anisakis simplex OX=6269 GN=ASIM_LOCUS3393 PE=4 SV=1
A0A0M3IZ99	3	3	3	3	3	3	0.07	110	0.23	6.75	62315	Glucose-6-phosphate isomerase OS=Anisakis simplex OX=6269 GN=ASIM_LOCUS482 PE=3 SV=1
A0A0M3K6Z5	5	5	5	5	5	5	0.09	110	0.33	6	74431	Basement membrane proteoglycan (inferred by orthology to a C. elegans protein) OS=Anisakis simplex OX=6269 GN=ASIM_LOCUS16143 PE=4 SV=1
A0A0M3JGD2	5	5	5	5	5	5	0.34	109	5.57	4.86	10929	Uncharacterized protein OS=Anisakis simplex OX=6269 PE=4 SV=1
A0A0M3JUZ9	2	2	2	2	2	2	0.06	106	0.19	9.02	48506	Uncharacterized protein OS=Anisakis simplex OX=6269 GN=ASIM_LOCUS11496 PE=4 SV=1
A0A0M3J5J0	4	4	6	5	4	4	0.22	106	0.97	6.92	24612	Uncharacterized protein OS=Anisakis simplex OX=6269 GN=ASIM_LOCUS2674 PE=3 SV=1
A0A158PNS1	1	1	1	1	1	1	0.01	105	0.03	7.72	122980	NUC domain-containing protein OS=Anisakis simplex OX=6269 GN=ASIM_LOCUS12208 PE=4 SV=1
A0A0M3JDM2	3	2	4	3	3	2	0.12	103	0.38	5.99	25946	Uncharacterized protein OS=Anisakis simplex OX=6269 GN=ASIM_LOCUS5503 PE=4 SV=1
A0A0M3JYN5	2	2	2	2	2	2	0.04	102	0.13	9.04	69551	Uncharacterized protein OS=Anisakis simplex OX=6269 GN=ASIM_LOCUS12996 PE=4 SV=1
A0A0M3K5Y3	3	3	3	3	3	3	0.06	99	0.25	6.69	57660	Dihydrolipoamide acetyltransferase component of pyruvate dehydrogenase complex OS=Anisakis simplex OX=6269 GN=ASIM_LOCUS15781 PE=3 SV=1
A0A0M3JXP0	3	3	3	3	3	3	0.07	99	0.16	6.11	83229	A2M_N_2 domain-containing protein OS=Anisakis simplex OX=6269 GN=ASIM_LOCUS12593 PE=4 SV=1
A0A0M3JKC0	3	3	3	3	3	3	0.19	98	1.01	4.76	17839	IF rod domain-containing protein OS=Anisakis simplex OX=6269 GN=ASIM_LOCUS7852 PE=3 SV=1
A0A0M3J0M4	2	2	2	2	2	2	0.07	97	0.25	5.37	37450	Putative actin (inferred by orthology to a S. mansoni protein) OS=Anisakis simplex OX=6269 GN=ASIM_LOCUS957 PE=3 SV=1
A0A158PPJ1	3	3	4	4	3	3	0.08	97	0.35	6.16	42353	D-aspartate oxidase (inferred by orthology to a human protein) OS=Anisakis simplex OX=6269 GN=ASIM_LOCUS14234 PE=4 SV=1
A0A0M3J1S0	2	2	2	2	2	2	0.05	96	0.43	8.75	23386	IF rod domain-containing protein OS=Anisakis simplex OX=6269 GN=ASIM_LOCUS1354 PE=3 SV=1
A0A0M3K9Z6	3	3	3	3	3	3	0.07	95	0.35	4.98	42087	IF rod domain-containing protein OS=Anisakis simplex OX=6269 PE=3 SV=1
A0A0M3JTF7	1	1	2	2	1	1	0.05	94	0.16	4.71	29023	Peptidase A1 domain-containing protein OS=Anisakis simplex OX=6269 PE=3 SV=1
A0A0M3JAI6	2	2	2	2	2	2	0.13	90	0.51	5.75	20079	IF rod domain-containing protein OS=Anisakis simplex OX=6269 GN=ASIM_LOCUS4414 PE=3 SV=1
A0A0M3K1W8	2	2	2	2	2	2	0.05	89	0.21	7.92	43448	ZP domain-containing protein OS=Anisakis simplex OX=6269 GN=ASIM_LOCUS14290 PE=4 SV=1
A0A0M3JLC5	3	3	3	3	3	3	0.19	88	1.11	4.75	16603	Uncharacterized protein OS=Anisakis simplex OX=6269 PE=4 SV=1
A0A0M3JKU5	1	1	2	2	1	1	0.7	87	1.57	5.04	4125	Uncharacterized protein OS=Anisakis simplex OX=6269 GN=ASIM_LOCUS8029 PE=4 SV=1
A0A0M3KH96	1	1	1	1	1	1	0.08	87	0.34	5.76	14087	CLE-1C protein (inferred by orthology to a C. elegans protein) OS=Anisakis simplex OX=6269 PE=4 SV=1
A0A0M3KI67	1	1	2	2	1	1	0.05	87	0.2	9.37	22770	Galectin OS=Anisakis simplex OX=6269 GN=ASIM_LOCUS20065 PE=4 SV=1
A0A0M3KAE7	2	2	3	3	2	2	0.18	87	0.59	4.74	18026	Glycine cleavage system H protein OS=Anisakis simplex OX=6269 GN=ASIM_LOCUS17345 PE=3 SV=1
A0A0M3KAB8	2	2	2	2	2	2	0.1	86	0.43	8.59	23146	Uncharacterized protein OS=Anisakis simplex OX=6269 GN=ASIM_LOCUS17316 PE=3 SV=1
A0A0M3K7C2	3	2	3	2	3	2	0.1	85	0.26	5.19	35882	Annexin OS=Anisakis simplex OX=6269 GN=ASIM_LOCUS16271 PE=3 SV=1
A0A0M3K609	3	3	3	3	3	3	0.19	85	0.84	4.67	20586	Annexin OS=Anisakis simplex OX=6269 GN=ASIM_LOCUS15807 PE=3 SV=1
A0A0M3J7L6	2	2	2	2	2	2	0.11	83	0.42	7.01	23699	ATP-dependent (S)-NAD(P)H-hydrate dehydratase OS=Anisakis simplex OX=6269 GN=ASIM_LOCUS3397 PE=3 SV=1
A0A0M3JGV0	1	1	1	1	1	1	0.12	82	0.35	4.76	13758	Uncharacterized protein OS=Anisakis simplex OX=6269 PE=4 SV=1
A0A0M3KCL4	1	1	1	1	1	1	0.06	81	0.12	4	38136	Uncharacterized protein OS=Anisakis simplex OX=6269 PE=4 SV=1
A0A0M3JXL8	3	3	3	3	3	3	0.02	81	0.08	5.96	168941	Uncharacterized protein OS=Anisakis simplex OX=6269 GN=ASIM_LOCUS12568 PE=4 SV=1
A0A0M3JYQ4	2	1	2	1	2	1	0.15	81	0.29	4.97	16366	Nucleoredoxin-like protein 2 (inferred by orthology to a human protein) OS=Anisakis simplex OX=6269 GN=ASIM_LOCUS13017 PE=4 SV=1
A0A0M3KJU5	1	1	1	1	1	1	0.06	80	0.19	6.6	24230	Uncharacterized protein OS=Anisakis simplex OX=6269 GN=ASIM_LOCUS20643 PE=4 SV=1
A0A0M3K613	1	1	1	1	1	1	0.02	79	0.05	6.2	94169	Elongation factor 2 (inferred by orthology to a C. elegans protein) OS=Anisakis simplex OX=6269 GN=ASIM_LOCUS15811 PE=4 SV=1
A0A0M3KEI5	1	1	1	1	1	1	0.07	79	0.16	8.57	28800	Uncharacterized protein OS=Anisakis simplex OX=6269 GN=ASIM_LOCUS18784 PE=4 SV=1
A0A0M3JT42	2	2	3	3	2	2	0.09	79	0.46	6.84	22147	Peptidyl-prolyl cis-trans isomerase OS=Anisakis simplex OX=6269 GN=ASIM_LOCUS10736 PE=3 SV=1
A0A0M3JSH7	1	1	1	1	1	1	0.06	79	0.16	5.23	28969	Proteasome endopeptidase complex OS=Anisakis simplex OX=6269 GN=ASIM_LOCUS10493 PE=3 SV=1
A0A0M3KGD5	1	1	1	1	1	1	0.07	79	0.18	6.43	24635	Col_cuticle_N domain-containing protein OS=Anisakis simplex OX=6269 GN=ASIM_LOCUS19433 PE=4 SV=1
A0A0M3KBV3	2	2	2	2	2	2	0.07	78	0.29	5.11	33069	Uncharacterized protein OS=Anisakis simplex OX=6269 GN=ASIM_LOCUS17851 PE=4 SV=1
A0A0M3K2T7	2	2	2	2	2	2	0.07	77	0.26	8.62	36165	Uncharacterized protein OS=Anisakis simplex OX=6269 GN=ASIM_LOCUS14664 PE=4 SV=1
A0A0M3KGY5	1	1	2	2	1	1	0.08	77	0.31	6.38	15526	Uncharacterized protein OS=Anisakis simplex OX=6269 PE=4 SV=1
A0A0M3K6E2	2	2	2	2	2	2	0.05	77	0.17	5.06	52924	Uncharacterized protein OS=Anisakis simplex OX=6269 GN=ASIM_LOCUS15940 PE=4 SV=1
A0A0M3K583	1	1	1	1	1	1	0.05	77	0.13	4.94	34001	Cht7 (inferred by orthology to a D. melanogaster protein) OS=Anisakis simplex OX=6269 PE=3 SV=1
A0A0M3K6L1	4	4	4	4	4	4	0.21	77	1.19	5.77	21346	Superoxide dismutase [Cu-Zn] OS=Anisakis simplex OX=6269 GN=ASIM_LOCUS16009 PE=3 SV=1
A0A0M3KD67	2	2	3	3	2	2	0.03	77	0.37	7.67	39635	Uncharacterized protein OS=Anisakis simplex OX=6269 GN=ASIM_LOCUS18314 PE=4 SV=1
A0A0M3K299	2	2	3	3	2	2	0.1	76	0.47	4.99	21651	Metalloendopeptidase OS=Anisakis simplex OX=6269 GN=ASIM_LOCUS14439 PE=4 SV=1
A0A0M3JT99	1	1	1	1	1	1	0.04	75	0.14	6.14	32684	Proteasome subunit alpha type OS=Anisakis simplex OX=6269 GN=ASIM_LOCUS10803 PE=3 SV=1
A0A0M3JG30	1	1	1	1	1	1	0.12	75	0.28	5.22	16829	Ig-like domain-containing protein OS=Anisakis simplex OX=6269 GN=ASIM_LOCUS6363 PE=4 SV=1
A0A0M3KIL0	2	2	2	2	2	2	0.16	75	0.45	5	22656	Uncharacterized protein OS=Anisakis simplex OX=6269 GN=ASIM_LOCUS20206 PE=4 SV=1
A0A0M3K810	1	1	2	2	1	1	0.03	75	0.09	5.9	49032	Dipeptidase C (inferred by orthology to a D. melanogaster protein) OS=Anisakis simplex OX=6269 GN=ASIM_LOCUS16508 PE=3 SV=1
A0A0M3J766	1	1	1	1	1	1	0.08	75	0.36	5.82	13509	Uncharacterized protein OS=Anisakis simplex OX=6269 GN=ASIM_LOCUS3249 PE=4 SV=1
A0A0M3KFJ8	2	2	3	3	2	2	0.09	73	0.37	9.01	26761	Uncharacterized protein OS=Anisakis simplex OX=6269 PE=4 SV=1
A0A0M3JYK8	3	3	4	4	3	3	0.07	72	0.32	6.18	61010	COesterase domain-containing protein OS=Anisakis simplex OX=6269 GN=ASIM_LOCUS12965 PE=4 SV=1
A0A158PMZ9	1	1	1	1	1	1	0.01	71	0.06	5.43	72707	Uncharacterized protein OS=Anisakis simplex OX=6269 GN=ASIM_LOCUS10261 PE=4 SV=1
A0A0M3J4N7	2	2	2	2	2	2	0.07	71	0.34	4.98	28547	Uncharacterized protein OS=Anisakis simplex OX=6269 GN=ASIM_LOCUS2370 PE=4 SV=1
A0A0M3K9V2	2	2	2	2	2	2	0.04	71	0.13	5.46	67864	Heat shock 70 kDa protein cognate 1 (inferred by orthology to a D. melanogaster protein) OS=Anisakis simplex OX=6269 GN=ASIM_LOCUS17150 PE=3 SV=1
A0A0M3JNJ2	2	2	2	2	2	2	0.14	70	0.71	5.3	15384	Aldedh domain-containing protein OS=Anisakis simplex OX=6269 GN=ASIM_LOCUS8975 PE=4 SV=1
A0A0M3JWD3	1	1	2	2	1	1	0.04	69	0.14	4.98	31542	Thioredoxin-like protein 1 (inferred by orthology to a human protein) OS=Anisakis simplex OX=6269 GN=ASIM_LOCUS12051 PE=4 SV=1
A0A0M3KI65	1	1	1	1	1	1	0.06	68	0.21	9.36	22362	VWFA domain-containing protein OS=Anisakis simplex OX=6269 PE=4 SV=1
A0A0M3J667	1	1	1	1	1	1	0.04	67	0.18	7.92	25795	Uncharacterized protein OS=Anisakis simplex OX=6269 PE=4 SV=1
A0A0M3KFL0	1	1	1	1	1	1	0.11	67	0.29	9.14	16073	Probable cytochrome c 2.2 (inferred by orthology to a C. elegans protein) OS=Anisakis simplex OX=6269 GN=ASIM_LOCUS19158 PE=3 SV=1
A0A0M3K3F2	1	1	1	1	1	1	0.03	67	0.11	5.05	38593	AMPK1_CBM domain-containing protein OS=Anisakis simplex OX=6269 GN=ASIM_LOCUS14900 PE=4 SV=1
A0A0M3K2Z8	1	1	1	1	1	1	0.02	66	0.1	6.2	43944	Probable elongation factor 1-gamma (inferred by orthology to a C. elegans protein) OS=Anisakis simplex OX=6269 GN=ASIM_LOCUS14737 PE=4 SV=1
A0A0M3JA87	1	1	1	1	1	1	0.03	66	0.19	6.19	24090	ERAP1_C domain-containing protein OS=Anisakis simplex OX=6269 PE=4 SV=1
A0A0M3JYE9	1	1	1	1	1	1	0	66	0.01	4.75	317585	Mesocentin (inferred by orthology to a C. elegans protein) OS=Anisakis simplex OX=6269 PE=4 SV=2
A0A0M3JK03	2	2	2	2	2	2	0.11	65	0.47	4.89	21694	Uncharacterized protein OS=Anisakis simplex OX=6269 GN=ASIM_LOCUS7737 PE=4 SV=1
A0A0M3JBK1	2	2	2	2	2	2	0.06	65	0.67	8.62	16150	Aldedh domain-containing protein OS=Anisakis simplex OX=6269 PE=3 SV=1
A0A0M3J9V9	1	1	1	1	1	1	0.06	64	0.26	8.48	17749	Uncharacterized protein OS=Anisakis simplex OX=6269 GN=ASIM_LOCUS4191 PE=4 SV=1
A0A0M3JDW7	1	1	1	1	1	1	0.06	64	0.3	5.28	15935	Uncharacterized protein OS=Anisakis simplex OX=6269 PE=4 SV=1
A0A0M3JHW6	1	1	1	1	1	1	0.13	62	0.52	6.56	9759	Uncharacterized protein OS=Anisakis simplex OX=6269 GN=ASIM_LOCUS6998 PE=4 SV=1
A0A0M3K5J1	1	1	1	1	1	1	0.01	62	0.02	5.03	189877	Spectrin beta chain (inferred by orthology to a D. melanogaster protein) OS=Anisakis simplex OX=6269 PE=4 SV=1
A0A0M3KEU9	1	1	1	1	1	1	0.07	62	0.24	6.65	19067	S-formylglutathione hydrolase (inferred by orthology to a human protein) OS=Anisakis simplex OX=6269 GN=ASIM_LOCUS18896 PE=4 SV=1
A0A0M3KDB7	1	1	2	2	1	1	0.08	62	0.49	5.63	10367	Globin-like protein (inferred by orthology to a C. elegans protein) OS=Anisakis simplex OX=6269 GN=ASIM_LOCUS18366 PE=4 SV=1
A0A0M3JUS6	2	2	2	2	2	2	0.07	61	0.37	6.56	26258	Steroidogenic acute regulatory-like protein 1 (inferred by orthology to a C. elegans protein) OS=Anisakis simplex OX=6269 GN=ASIM_LOCUS11416 PE=4 SV=1
A0A0M3J050	1	1	1	1	1	1	0.06	61	0.19	6.07	23948	Aspartate aminotransferase (inferred by orthology to a S. mansoni protein) OS=Anisakis simplex OX=6269 GN=ASIM_LOCUS783 PE=4 SV=1
A0A0M3KBE3	2	2	3	2	2	2	0.02	61	0.19	5.99	48374	Uncharacterized protein OS=Anisakis simplex OX=6269 GN=ASIM_LOCUS17691 PE=3 SV=1
A0A0M3K8Z5	2	2	2	2	2	2	0.09	60	0.34	9.01	28312	Protein disulfide-isomerase A3 (inferred by orthology to a human protein) OS=Anisakis simplex OX=6269 GN=ASIM_LOCUS16843 PE=4 SV=1
A0A0M3J245	2	2	2	2	2	2	0.12	60	0.57	6.33	18489	ADF-H domain-containing protein OS=Anisakis simplex OX=6269 GN=ASIM_LOCUS1478 PE=3 SV=1
A0A0M3K8U2	2	2	2	2	2	2	0.04	60	0.13	5.08	69687	Uncharacterized protein OS=Anisakis simplex OX=6269 PE=4 SV=1
A0A158PN20	1	1	2	2	1	1	0.03	60	0.18	9.09	25906	Carboxylic ester hydrolase OS=Anisakis simplex OX=6269 GN=ASIM_LOCUS10400 PE=3 SV=1
A0A0M3KA05	1	1	1	1	1	1	0.06	59	0.27	4.68	17091	SXP/RAL-2 family protein 2 isoform 1 OS=Anisakis simplex OX=6269 PE=4 SV=1
A0A0M3K093	2	2	2	2	2	2	0.14	59	0.72	8.5	15323	Maleylacetoacetate isomerase (inferred by orthology to a human protein) OS=Anisakis simplex OX=6269 GN=ASIM_LOCUS13649 PE=4 SV=1
A0A0M3JM29	1	1	1	1	1	1	0.15	59	0.65	5.35	8087	Uncharacterized protein OS=Anisakis simplex OX=6269 PE=4 SV=1
A0A158PNJ5	1	1	1	1	1	1	0.02	59	0.08	6.67	53625	Uncharacterized protein OS=Anisakis simplex OX=6269 GN=ASIM_LOCUS11677 PE=4 SV=1
A0A0M3IYR0	1	1	1	1	1	1	0.07	59	0.11	5.56	38622	Cathepsin B-like cysteine proteinase 6 (inferred by orthology to a C. elegans protein) OS=Anisakis simplex OX=6269 GN=ASIM_LOCUS293 PE=3 SV=1
A0A0M3J718	1	1	1	1	1	1	0.09	58	0.3	7.85	15676	Superoxide dismutase [Cu-Zn] OS=Anisakis simplex OX=6269 GN=ASIM_LOCUS3200 PE=3 SV=1
A0A0M3JDR4	1	1	1	1	1	1	0.11	58	0.26	9.67	18239	Alpha-1,4 glucan phosphorylase OS=Anisakis simplex OX=6269 GN=ASIM_LOCUS5543 PE=3 SV=1
A0A0M3IYJ8	1	1	1	1	1	1	0	58	0.01	4.45	326009	Uncharacterized protein OS=Anisakis simplex OX=6269 GN=ASIM_LOCUS231 PE=4 SV=1
A0A0M3JET2	1	1	1	1	1	1	0.1	56	0.68	4.61	7780	Uncharacterized protein OS=Anisakis simplex OX=6269 GN=ASIM_LOCUS5919 PE=4 SV=1
A0A0M3K6G9	4	2	4	2	4	2	0.09	56	0.2	6.22	46820	Peptidase_M28 domain-containing protein OS=Anisakis simplex OX=6269 GN=ASIM_LOCUS15965 PE=4 SV=1
A0A0M3K9Z2	2	2	2	2	2	2	0.04	55	0.17	8.43	54365	NtCtMGAM_N domain-containing protein OS=Anisakis simplex OX=6269 GN=ASIM_LOCUS17190 PE=3 SV=1
A0A0M3JK96	1	1	1	1	1	1	0.37	55	0.59	4.87	8800	Uncharacterized protein OS=Anisakis simplex OX=6269 PE=4 SV=1
A0A158PP56	1	1	1	1	1	1	0.02	55	0.08	6.39	53744	Uncharacterized protein OS=Anisakis simplex OX=6269 GN=ASIM_LOCUS13155 PE=4 SV=1
A0A0M3KAU7	1	1	1	1	1	1	0.09	55	0.28	4.46	16540	Galectin OS=Anisakis simplex OX=6269 PE=4 SV=1
A0A0M3J349	1	1	1	1	1	1	0.07	55	0.35	6.29	13800	DUF4440 domain-containing protein OS=Anisakis simplex OX=6269 GN=ASIM_LOCUS1832 PE=4 SV=1
A0A0M3JAH0	1	1	1	1	1	1	0.14	55	0.29	4.93	16046	Pepsin-I3 domain-containing protein OS=Anisakis simplex OX=6269 PE=4 SV=1
A0A158PMT2	2	2	2	2	2	2	0.09	54	0.45	9.07	22518	Methylmalonyl-CoA epimerase, mitochondrial (inferred by orthology to a human protein) OS=Anisakis simplex OX=6269 GN=ASIM_LOCUS9861 PE=4 SV=1
A0A0M3JUN8	2	1	2	1	2	1	0.14	54	0.19	9.02	23621	Uncharacterized protein OS=Anisakis simplex OX=6269 PE=4 SV=1
A0A0M3K5J3	2	2	2	2	2	2	0.03	54	0.13	5.35	71414	Protein disulfide-isomerase OS=Anisakis simplex OX=6269 GN=ASIM_LOCUS15641 PE=3 SV=1
A0A0M3K7H9	2	2	2	2	2	2	0.2	53	1.06	9.89	11330	Uncharacterized protein OS=Anisakis simplex OX=6269 GN=ASIM_LOCUS16327 PE=4 SV=1
A0A0M3JU93	1	1	1	1	1	1	0.06	53	0.23	5.68	19756	Eukaryotic translation initiation factor 5A OS=Anisakis simplex OX=6269 GN=ASIM_LOCUS11200 PE=3 SV=1
A0A0M3J323	2	2	2	2	2	2	0.17	53	0.62	9.21	17152	Sulfhydryl oxidase (inferred by orthology to a C. elegans protein) OS=Anisakis simplex OX=6269 PE=4 SV=1
A0A0M3JSC0	1	1	1	1	1	1	0.01	53	0.02	5.17	183065	Uncharacterized protein OS=Anisakis simplex OX=6269 GN=ASIM_LOCUS10417 PE=4 SV=2
A0A158PNG9	1	1	1	1	1	1	0.01	53	0.04	5.3	106302	PCM1_C domain-containing protein OS=Anisakis simplex OX=6269 GN=ASIM_LOCUS11440 PE=4 SV=1
A0A0M3IZ89	1	1	1	1	1	1	0.03	53	0.09	5.62	46888	Basement membrane proteoglycan (inferred by orthology to a C. elegans protein) OS=Anisakis simplex OX=6269 GN=ASIM_LOCUS472 PE=4 SV=1
A0A0M3K6U9	1	1	1	1	1	1	0.03	52	0.12	5.61	38416	Peptidylprolyl isomerase OS=Anisakis simplex OX=6269 GN=ASIM_LOCUS16097 PE=4 SV=1
A0A0M3JE86	1	1	1	1	1	1	0.13	52	0.53	9.3	9640	Carboxylic ester hydrolase OS=Anisakis simplex OX=6269 GN=ASIM_LOCUS5719 PE=3 SV=1
A0A0M3J4G9	1	1	1	1	1	1	0.11	52	0.53	5.34	9686	Uncharacterized protein OS=Anisakis simplex OX=6269 GN=ASIM_LOCUS2302 PE=4 SV=1
A0A0M3K3G9	1	1	1	1	1	1	0.01	51	0.03	5.06	160483	Uncharacterized protein OS=Anisakis simplex OX=6269 GN=ASIM_LOCUS14917 PE=4 SV=1
A0A0M3JQQ1	1	1	2	2	1	1	0.4	51	1.23	7.98	4912	Uncharacterized protein OS=Anisakis simplex OX=6269 GN=ASIM_LOCUS9737 PE=4 SV=1
A0A0M3JW11	1	1	1	1	1	1	0.06	51	0.23	6.41	20113	FABP domain-containing protein OS=Anisakis simplex OX=6269 GN=ASIM_LOCUS11910 PE=4 SV=1
A0A158PP53	1	1	1	1	1	1	0	51	0.01	6.24	438734	Uncharacterized protein OS=Anisakis simplex OX=6269 GN=ASIM_LOCUS13133 PE=4 SV=1
A0A0M3J9Q1	1	1	1	1	1	1	0.08	51	0.4	4.64	12318	Ig-like domain-containing protein OS=Anisakis simplex OX=6269 PE=4 SV=1
A0A0M3JPG8	1	1	1	1	1	1	0.09	51	0.38	4.99	12805	Ig-like domain-containing protein OS=Anisakis simplex OX=6269 GN=ASIM_LOCUS9305 PE=4 SV=1
A0A0M3K5X6	1	1	1	1	1	1	0.03	51	0.11	7.1	40773	Purine nucleoside phosphorylase (inferred by orthology to a human protein) OS=Anisakis simplex OX=6269 GN=ASIM_LOCUS15774 PE=4 SV=1
A0A0M3JDC6	1	1	1	1	1	1	0.07	50	0.27	5.88	17400	Uncharacterized calcium-binding protein (inferred by orthology to a C. elegans protein) OS=Anisakis simplex OX=6269 PE=4 SV=1
A0A0M3J7M4	1	1	1	1	1	1	0.05	50	0.19	7.22	24068	Proteasome subunit beta type-4 (inferred by orthology to a D. melanogaster protein) OS=Anisakis simplex OX=6269 PE=4 SV=1
A0A0M3JM74	1	1	1	1	1	1	0.12	50	0.5	4.45	10108	Alpha-1,4 glucan phosphorylase OS=Anisakis simplex OX=6269 PE=3 SV=1
A0A0M3J2S6	2	2	2	2	2	2	0.03	50	0.17	4.79	54815	Uncharacterized protein OS=Anisakis simplex OX=6269 PE=4 SV=1
A0A0M3KBI8	1	1	1	1	1	1	0.03	50	0.1	8.98	43932	Flap endonuclease 1 OS=Anisakis simplex OX=6269 GN=FEN1 PE=3 SV=1
A0A0M3JTD5	2	2	2	2	2	2	0.04	50	0.24	6.01	38678	Inositol-1-monophosphatase OS=Anisakis simplex OX=6269 GN=ASIM_LOCUS10843 PE=3 SV=1
A0A0M3K9Z0	1	1	1	1	1	1	0.03	50	0.15	7.83	29072	Uncharacterized protein OS=Anisakis simplex OX=6269 GN=ASIM_LOCUS17188 PE=4 SV=1
A0A0M3JA06	1	1	1	1	1	1	0.08	50	0.4	7.1	12271	Galectin OS=Anisakis simplex OX=6269 GN=ASIM_LOCUS4238 PE=4 SV=1
A0A0M3JVC1	1	1	1	1	1	1	0.08	50	0.15	8.92	30485	Col_cuticle_N domain-containing protein OS=Anisakis simplex OX=6269 GN=ASIM_LOCUS11636 PE=4 SV=1
A0A0M3K7Q0	2	2	2	2	2	2	0.07	49	0.29	5.23	33222	Uncharacterized protein OS=Anisakis simplex OX=6269 PE=4 SV=1
A0A158PMT6	2	2	2	2	2	2	0	49	0.02	5.63	414144	Uncharacterized protein OS=Anisakis simplex OX=6269 GN=ASIM_LOCUS9870 PE=4 SV=1
A0A0M3JD48	1	1	1	1	1	1	0.06	49	0.36	5.89	13548	Uncharacterized protein OS=Anisakis simplex OX=6269 PE=4 SV=1
A0A0M3IY31	1	1	1	1	1	1	0.02	49	0.07	6.9	62543	Phosphoglucomutase (inferred by orthology to a D. melanogaster protein) OS=Anisakis simplex OX=6269 GN=PGM1 PE=3 SV=1
A0A158PN69	1	1	1	1	1	1	0.01	49	0.03	5.95	169946	Glycogen debranching enzyme (inferred by orthology to a human protein) OS=Anisakis simplex OX=6269 GN=ASIM_LOCUS10730 PE=4 SV=1
A0A0M3KE06	1	1	1	1	1	1	0.02	49	0.08	4.82	57450	Papilin (inferred by orthology to a C. elegans protein) OS=Anisakis simplex OX=6269 GN=ASIM_LOCUS18603 PE=4 SV=1
A0A0M3KCB1	2	2	2	2	2	2	0.04	49	0.2	6.67	45270	Uncharacterized protein OS=Anisakis simplex OX=6269 PE=4 SV=1
A0A0M3JRE8	2	2	2	2	2	2	0.06	49	0.28	8.89	34099	SCP domain-containing protein OS=Anisakis simplex OX=6269 GN=ASIM_LOCUS10032 PE=4 SV=1
RS27A_HUMAN	1	1	1	1	1	1	0.06	49	0.26	9.68	18229	>sp|RS27A_HUMAN|
A0A0M3JTT6	1	1	1	1	1	1	0.06	49	0.25	5.82	18755	FABP domain-containing protein OS=Anisakis simplex OX=6269 GN=ASIM_LOCUS11021 PE=4 SV=1
A0A0M3IZF7	2	2	2	2	2	2	0.02	49	0.13	6.27	70368	Uncharacterized protein OS=Anisakis simplex OX=6269 GN=ASIM_LOCUS540 PE=3 SV=1
A0A0M3J250	2	2	2	2	2	2	0.14	49	0.6	6.32	17599	Annexin OS=Anisakis simplex OX=6269 GN=ASIM_LOCUS1483 PE=4 SV=1
A0A0M3JS38	1	1	1	1	1	1	0.03	48	0.1	5.97	45073	Mannose-6-phosphate isomerase OS=Anisakis simplex OX=6269 GN=ASIM_LOCUS10323 PE=3 SV=1
A0A0M3JIQ9	1	1	1	1	1	1	0.15	48	1.13	9.04	5227	Uncharacterized protein OS=Anisakis simplex OX=6269 GN=ASIM_LOCUS7289 PE=4 SV=1
A0A0M3J866	1	1	1	1	1	1	0.05	48	0.24	4.66	19058	Carboxypeptidase OS=Anisakis simplex OX=6269 GN=ASIM_LOCUS3599 PE=3 SV=1
A0A0M3JHY6	2	1	2	1	2	1	0.12	48	0.32	4.74	15074	Uncharacterized protein OS=Anisakis simplex OX=6269 PE=4 SV=1
A0A0M3J189	1	1	1	1	1	1	0.13	48	0.52	5.66	9793	COesterase domain-containing protein OS=Anisakis simplex OX=6269 GN=ASIM_LOCUS1172 PE=4 SV=1
A0A0M3J414	1	1	1	1	1	1	0.14	48	0.35	5.88	13791	Uncharacterized protein OS=Anisakis simplex OX=6269 GN=ASIM_LOCUS2147 PE=4 SV=1
A0A0M3KFJ2	1	1	1	1	1	1	0.14	48	0.59	4.66	8803	Calmodulin (inferred by orthology to a C. elegans protein) OS=Anisakis simplex OX=6269 GN=ASIM_LOCUS19140 PE=3 SV=1
A0A0M3KFB7	1	1	1	1	1	1	0.02	47	0.1	6.68	43367	Peptidase_M1 domain-containing protein OS=Anisakis simplex OX=6269 PE=4 SV=1
A0A0M3JAP2	1	1	1	1	1	1	0.07	47	0.27	6.96	17607	Uncharacterized protein OS=Anisakis simplex OX=6269 GN=ASIM_LOCUS4474 PE=4 SV=1
A0A0M3IZQ1	1	1	1	1	1	1	0.05	47	0.16	5.23	28056	Integrin beta OS=Anisakis simplex OX=6269 GN=ASIM_LOCUS634 PE=3 SV=1
A0A0M3K769	1	1	1	1	1	1	0.07	47	0.23	5.53	19858	DUF148 domain-containing protein OS=Anisakis simplex OX=6269 GN=ASIM_LOCUS16217 PE=4 SV=1
A0A0M3KE75	1	1	1	1	1	1	0.03	47	0.1	10.61	45054	VWFA domain-containing protein OS=Anisakis simplex OX=6269 GN=ASIM_LOCUS18673 PE=4 SV=1
A0A0M3JSQ0	1	1	1	1	1	1	0.04	46	0.16	7.64	28216	Uncharacterized protein OS=Anisakis simplex OX=6269 GN=ASIM_LOCUS10578 PE=4 SV=1
A0A0M3K722	1	1	1	1	1	1	0.1	46	0.31	7.49	15590	Uncharacterized protein OS=Anisakis simplex OX=6269 GN=ASIM_LOCUS16170 PE=4 SV=1
A0A0M3KCR7	1	1	1	1	1	1	0.05	46	0.12	6.92	36834	DUF1907 domain-containing protein OS=Anisakis simplex OX=6269 GN=ASIM_LOCUS18165 PE=4 SV=1
A0A0M3JU57	1	1	1	1	1	1	0.04	46	0.24	4.17	19477	Troponin-like protein OS=Anisakis simplex OX=6269 PE=4 SV=1
A0A0M3JYL8	1	1	1	1	1	1	0.21	45	0.53	9.4	9662	Acyl-CoA-binding protein homolog 1 (inferred by orthology to a C. elegans protein) OS=Anisakis simplex OX=6269 GN=ASIM_LOCUS12976 PE=4 SV=1
A0A0M3IZ45	1	1	1	1	1	1	0.06	45	0.16	6.25	28357	Glutathione S-transferase 3 (inferred by orthology to a C. elegans protein) OS=Anisakis simplex OX=6269 GN=ASIM_LOCUS428 PE=4 SV=1
A0A0M3JR55	1	1	1	1	1	1	0.04	45	0.14	9.27	32708	Col_cuticle_N domain-containing protein OS=Anisakis simplex OX=6269 GN=ASIM_LOCUS9922 PE=4 SV=1
A0A0M3J7F3	1	1	1	1	1	1	0.07	45	0.4	6.82	12315	Galectin OS=Anisakis simplex OX=6269 GN=ASIM_LOCUS3338 PE=4 SV=1
A0A0M3J6W1	2	2	2	2	2	2	0.11	45	0.75	5.46	14737	Fatty acid-binding protein homolog 9 (inferred by orthology to a C. elegans protein) OS=Anisakis simplex OX=6269 GN=ASIM_LOCUS3144 PE=3 SV=1
A0A0M3JZR1	1	1	1	1	1	1	0.03	44	0.09	5.37	50300	Rab GDP dissociation inhibitor OS=Anisakis simplex OX=6269 GN=ASIM_LOCUS13439 PE=3 SV=1
A0A0M3JZU4	1	1	1	1	1	1	0.03	44	0.14	5.92	31735	Uncharacterized protein OS=Anisakis simplex OX=6269 GN=ASIM_LOCUS13481 PE=4 SV=1
A0A0M3J5P5	1	1	1	1	1	1	0.04	44	0.23	8.99	20169	Uncharacterized protein OS=Anisakis simplex OX=6269 GN=ASIM_LOCUS2728 PE=4 SV=1
A0A0M3JX94	1	1	1	1	1	1	0.02	44	0.08	7.96	55628	Succinate-semialdehyde dehydrogenase, mitochondrial (inferred by orthology to a human protein) OS=Anisakis simplex OX=6269 GN=ASIM_LOCUS12423 PE=3 SV=1
A0A0M3K0E8	1	1	1	1	1	1	0.01	44	0.04	5.81	118525	P-type domain-containing protein OS=Anisakis simplex OX=6269 GN=ASIM_LOCUS13709 PE=3 SV=1
A0A0M3IYN1	1	1	1	1	1	1	0.07	44	0.22	5.19	20789	Vitellogenin domain-containing protein OS=Anisakis simplex OX=6269 GN=ASIM_LOCUS264 PE=4 SV=1
A0A0M3JT63	1	1	1	1	1	1	0.03	43	0.16	5.96	28705	C-terminal-binding protein (inferred by orthology to a D. melanogaster protein) OS=Anisakis simplex OX=6269 GN=ASIM_LOCUS10757 PE=4 SV=2
A0A0M3K144	1	1	1	1	1	1	0.03	43	0.16	5.07	27871	Proteasome subunit alpha type OS=Anisakis simplex OX=6269 PE=3 SV=1
A0A0M3J4J6	1	1	1	1	1	1	0.1	42	0.38	6.78	12754	Protein disulfide-isomerase A3 (inferred by orthology to a human protein) OS=Anisakis simplex OX=6269 PE=4 SV=1
A0A0M3K9I2	1	1	1	1	1	1	0.06	42	0.17	6.11	26731	Nucleoside diphosphate kinase OS=Anisakis simplex OX=6269 GN=ASIM_LOCUS17030 PE=3 SV=1
A0A0M3KB40	1	1	1	1	1	1	0.04	42	0.1	5.22	44489	Actin 3 OS=Anisakis simplex OX=6269 GN=ASIM_LOCUS17588 PE=3 SV=1
A0A0M3KHB6	1	1	1	1	1	1	0.04	42	0.2	7.83	22444	Uncharacterized protein OS=Anisakis simplex OX=6269 PE=4 SV=1
A0A0M3JRP8	1	1	1	1	1	1	0.05	41	0.2	4.95	22390	Translationally-controlled tumor protein homolog (inferred by orthology to a C. elegans protein) OS=Anisakis simplex OX=6269 GN=ASIM_LOCUS10153 PE=3 SV=1
A0A158PNX7	1	1	1	1	1	1	0.01	41	0.02	4.6	180377	Oxidored_FMN domain-containing protein OS=Anisakis simplex OX=6269 GN=ASIM_LOCUS12571 PE=4 SV=1
A0A158PNW5	1	1	1	1	1	1	0	41	0.01	6.71	442346	Uncharacterized protein OS=Anisakis simplex OX=6269 PE=4 SV=1
A0A0M3J1U3	1	1	1	1	1	1	0.08	40	0.18	4.46	25756	Uncharacterized protein OS=Anisakis simplex OX=6269 GN=ASIM_LOCUS1376 PE=4 SV=1
A0A0M3JRD2	1	1	1	1	1	1	0.05	40	0.14	8.56	32208	NAD(P)H-hydrate epimerase OS=Anisakis simplex OX=6269 GN=ASIM_LOCUS10011 PE=3 SV=1
A0A0M3K3V9	1	1	1	1	1	1	0.04	40	0.19	6.42	24501	Galectin OS=Anisakis simplex OX=6269 GN=ASIM_LOCUS15057 PE=4 SV=1
A0A0M3JYS8	1	1	1	1	1	1	0.06	40	0.18	6.32	25595	Uncharacterized protein OS=Anisakis simplex OX=6269 GN=ASIM_LOCUS13045 PE=4 SV=1
A0A158PNA7	1	1	1	1	1	1	0.01	39	0.09	6.48	46755	Arrestin_C domain-containing protein OS=Anisakis simplex OX=6269 GN=ASIM_LOCUS10961 PE=4 SV=1
A0A0M3JL65	1	1	1	1	1	1	0.09	39	0.47	3.91	10644	Peptidase A1 domain-containing protein OS=Anisakis simplex OX=6269 GN=ASIM_LOCUS8148 PE=3 SV=1
Biological replicate no. 2
Accession	Sequences	Seq(sig)	Matches	Match(sig)	Seq(uniq)	Seq(uniq+sig)	Cov	Score	emPAI	pI	Mass	Description
A0A0M3K8L6	13	13	97	95	13	13	0.28	2592	2.61	7.08	42586	Uncharacterized protein OS=Anisakis simplex OX=6269 GN=ASIM_LOCUS16714 PE=4 SV=1
A0A0M3IZV9	6	6	29	29	6	6	0.42	1530	1.25	5.01	30949	Col_cuticle_N domain-containing protein OS=Anisakis simplex OX=6269 GN=ASIM_LOCUS692 PE=4 SV=1
A0A0M3JVZ5	2	2	16	16	2	2	0.32	1491	0.34	8.51	28439	Col_cuticle_N domain-containing protein OS=Anisakis simplex OX=6269 GN=ASIM_LOCUS11888 PE=4 SV=1
A0A0M3IXZ4	43	42	58	55	15	14	0.14	1155	0.61	8	373425	Apolipophorins (inferred by orthology to a D. melanogaster protein) OS=Anisakis simplex OX=6269 GN=ASIM_LOCUS19 PE=4 SV=2
A0A0M3IYH2	23	23	32	30	4	4	0.18	569	0.99	8.98	141388	Apolipophorins (inferred by orthology to a D. melanogaster protein) OS=Anisakis simplex OX=6269 GN=ASIM_LOCUS205 PE=4 SV=1
A0A0M3IZ21	10	10	15	14	1	1	0.17	417	0.67	9.5	82553	Apolipoprotein B-100 (inferred by orthology to a human protein) OS=Anisakis simplex OX=6269 GN=ASIM_LOCUS404 PE=4 SV=1
A0A158PPI4	10	10	23	23	10	10	0.13	949	0.54	8.89	97228	Uncharacterized protein OS=Anisakis simplex OX=6269 GN=ASIM_LOCUS14168 PE=4 SV=1
A0A0M3KIW7	5	5	16	16	5	5	0.29	561	2.69	5.57	15861	Globin-like protein (inferred by orthology to a C. elegans protein) OS=Anisakis simplex OX=6269 GN=ASIM_LOCUS20315 PE=3 SV=1
A0A0M3J0T6	8	7	16	14	8	7	0.2	446	1.32	4.88	35019	14-3-3-like protein 2 (inferred by orthology to a C. elegans protein) OS=Anisakis simplex OX=6269 GN=ASIM_LOCUS1019 PE=3 SV=1
A0A0M3K5U9	6	6	11	11	6	6	0.1	397	0.29	5.1	98341	Uncharacterized protein OS=Anisakis simplex OX=6269 PE=4 SV=1
A0A0M3JZ77	4	4	14	14	4	4	0.23	346	1.37	6.35	19264	Superoxide dismutase [Cu-Zn] OS=Anisakis simplex OX=6269 GN=ASIM_LOCUS13218 PE=3 SV=1
A0A0M3KF53	9	7	11	9	9	7	0.41	278	2.03	4.98	26461	Uncharacterized protein OS=Anisakis simplex OX=6269 PE=4 SV=1
A0A0M3JVA5	6	6	9	9	6	6	0.1	262	0.33	6.16	89726	Triosephosphate isomerase (inferred by orthology to a C. elegans protein) OS=Anisakis simplex OX=6269 PE=3 SV=2
A0A0M3IZC6	10	10	10	10	9	9	0.39	246	2.63	8.24	32550	Glutamate dehydrogenase, mitochondrial (inferred by orthology to a D. melanogaster protein) OS=Anisakis simplex OX=6269 PE=4 SV=1
A0A0M3K4H2	6	6	6	6	5	5	0.14	196	0.51	8.43	61398	Glutamate dehydrogenase, mitochondrial (inferred by orthology to a D. melanogaster protein) OS=Anisakis simplex OX=6269 GN=ASIM_LOCUS15270 PE=3 SV=1
A0A0M3K1Y0	6	6	7	7	6	6	0.03	230	0.14	6.1	196140	Uncharacterized protein OS=Anisakis simplex OX=6269 GN=ASIM_LOCUS14302 PE=4 SV=1
A0A0M3JV41	4	4	6	6	4	4	0.06	229	0.37	6.19	53583	M20_dimer domain-containing protein OS=Anisakis simplex OX=6269 GN=ASIM_LOCUS11546 PE=4 SV=2
TRYP_PIG	3	3	8	8	3	3	0.16	225	0.65	7	24946	>sp|TRYP_PIG|
A0A0M3K0Q9	5	5	6	6	4	4	0.08	225	0.51	4.99	50778	Chaperonin homolog Hsp-60, mitochondrial (inferred by orthology to a C. elegans protein) OS=Anisakis simplex OX=6269 GN=ASIM_LOCUS13834 PE=3 SV=1
A0A0M3JBL0	2	2	2	2	1	1	0.14	58	0.74	5.28	14949	Chaperonin homolog Hsp-60, mitochondrial (inferred by orthology to a C. elegans protein) OS=Anisakis simplex OX=6269 PE=4 SV=1
A0A158PP35	9	9	12	12	6	6	0.1	213	0.45	5.34	101717	Paramyosin (inferred by orthology to a C. elegans protein) OS=Anisakis simplex OX=6269 GN=ASIM_LOCUS12986 PE=4 SV=1
A0A0M3K0I5	7	7	10	10	4	4	0.09	181	0.34	5.27	100642	Paramyosin OS=Anisakis simplex OX=6269 PE=4 SV=1
A0A0M3JWC5	6	5	7	6	6	5	0.01	207	0.03	5.05	801938	Uncharacterized protein OS=Anisakis simplex OX=6269 GN=ASIM_LOCUS12043 PE=4 SV=2
A0A0M3JYW9	5	5	6	6	5	5	0.14	202	0.61	8.46	44113	Fructose-bisphosphate aldolase OS=Anisakis simplex OX=6269 GN=ASIM_LOCUS13091 PE=3 SV=1
A0A0M3K916	7	7	8	8	7	7	0.08	200	0.46	6.27	78259	Uncharacterized protein OS=Anisakis simplex OX=6269 GN=ASIM_LOCUS16864 PE=4 SV=1
A0A158PN23	12	12	13	13	12	12	0.02	197	0.06	5.77	810835	Twitchin (inferred by orthology to a C. elegans protein) OS=Anisakis simplex OX=6269 GN=ASIM_LOCUS10411 PE=4 SV=1
A0A0M3JWQ2	1	1	2	2	1	1	0.02	195	0.05	4.95	83359	Endoplasmin (inferred by orthology to a human protein) OS=Anisakis simplex OX=6269 GN=hsp90 PE=3 SV=1
A0A0M3JZM9	2	2	5	5	2	2	0.26	194	0.32	4.83	29905	Col_cuticle_N domain-containing protein OS=Anisakis simplex OX=6269 GN=ASIM_LOCUS13402 PE=4 SV=1
A0A0M3JUZ4	10	10	11	11	10	10	0.03	192	0.08	5.35	519966	Hemicentin-1 (inferred by orthology to a human protein) OS=Anisakis simplex OX=6269 GN=ASIM_LOCUS11491 PE=4 SV=2
A0A0M3KGB4	4	3	11	10	4	3	0.16	189	0.84	6.45	20413	Methylmalonyl-CoA epimerase, mitochondrial (inferred by orthology to a human protein) OS=Anisakis simplex OX=6269 GN=ASIM_LOCUS19412 PE=4 SV=1
A0A0M3J6C9	2	2	3	3	2	2	0.11	185	0.37	7.78	26784	Uncharacterized protein OS=Anisakis simplex OX=6269 GN=ASIM_LOCUS2962 PE=4 SV=1
A0A0M3J595	2	2	5	5	2	2	0.17	171	0.59	4.92	17882	NPA domain-containing protein OS=Anisakis simplex OX=6269 GN=ASIM_LOCUS2578 PE=4 SV=1
A0A0M3JKC0	3	3	4	4	3	3	0.15	155	1.01	4.76	17839	IF rod domain-containing protein OS=Anisakis simplex OX=6269 GN=ASIM_LOCUS7852 PE=3 SV=1
A0A0M3IYY5	4	4	5	5	4	4	0.06	152	0.37	6.08	53879	Uncharacterized protein OS=Anisakis simplex OX=6269 GN=ASIM_LOCUS368 PE=4 SV=1
A0A0M3KIS5	6	6	9	9	6	6	0.16	149	1.46	5.17	27854	IF rod domain-containing protein OS=Anisakis simplex OX=6269 PE=3 SV=1
A0A0M3K444	3	3	6	6	3	3	0.13	148	0.37	8.07	39825	Fructose-bisphosphate aldolase OS=Anisakis simplex OX=6269 GN=ASIM_LOCUS15142 PE=3 SV=1
A0A0M3K5C5	6	5	6	5	6	5	0.07	148	0.18	5.16	125725	Myosin-3 (inferred by orthology to a C. elegans protein) OS=Anisakis simplex OX=6269 PE=3 SV=1
A0A0M3K1Z5	2	2	2	2	2	2	0.01	56	0.04	5.61	211921	Myosin motor domain-containing protein OS=Anisakis simplex OX=6269 PE=3 SV=1
A0A0M3JVM9	4	4	7	6	4	4	0.13	148	0.58	5.36	36612	Disorganized muscle protein 1 (inferred by orthology to a C. elegans protein) OS=Anisakis simplex OX=6269 GN=ASIM_LOCUS11752 PE=4 SV=1
A0A0M3K9E5	4	4	5	5	4	4	0.08	145	0.37	5.96	53949	M20_dimer domain-containing protein OS=Anisakis simplex OX=6269 GN=ASIM_LOCUS16994 PE=4 SV=1
A0A0M3K5J4	1	1	4	4	1	1	0.28	142	0.37	4.37	13088	Uncharacterized protein OS=Anisakis simplex OX=6269 GN=ASIM_LOCUS15642 PE=4 SV=1
A0A0M3J2W3	2	2	4	4	2	2	0.09	134	0.4	7.11	24733	Probable peroxiredoxin prdx-3 (inferred by orthology to a C. elegans protein) OS=Anisakis simplex OX=6269 PE=4 SV=1
A0A0M3K9Z9	2	2	2	2	2	2	0.1	74	0.46	6.51	21850	Peroxiredoxin 1 (inferred by orthology to a D. melanogaster protein) OS=Anisakis simplex OX=6269 GN=ASIM_LOCUS17197 PE=4 SV=1
A0A0M3KD67	3	2	4	3	3	2	0.06	134	0.24	7.67	39635	Uncharacterized protein OS=Anisakis simplex OX=6269 GN=ASIM_LOCUS18314 PE=4 SV=1
Q14QT4	3	3	4	4	3	3	0.21	133	1.61	5.56	12903	Ani s 4 allergen OS=Anisakis simplex OX=6269 GN=anis4 PE=2 SV=1
A0A0M3J1S0	2	2	4	4	2	2	0.05	132	0.43	8.75	23386	IF rod domain-containing protein OS=Anisakis simplex OX=6269 GN=ASIM_LOCUS1354 PE=3 SV=1
A0A0M3K7C2	2	2	3	3	2	2	0.07	132	0.26	5.19	35882	Annexin OS=Anisakis simplex OX=6269 GN=ASIM_LOCUS16271 PE=3 SV=1
A0A0M3K9C1	1	1	2	2	1	1	0.08	130	0.22	8.1	21079	Pepsin-I3 domain-containing protein OS=Anisakis simplex OX=6269 GN=ASIM_LOCUS16970 PE=4 SV=1
A0A0M3KGD5	1	1	3	3	1	1	0.07	130	0.18	6.43	24635	Col_cuticle_N domain-containing protein OS=Anisakis simplex OX=6269 GN=ASIM_LOCUS19433 PE=4 SV=1
A0A0M3KDM2	2	2	4	4	2	2	0.07	129	0.2	4.64	46522	Uncharacterized protein OS=Anisakis simplex OX=6269 PE=4 SV=1
A0A0M3KD65	4	4	5	5	4	4	0.16	127	0.41	4.81	49004	Uncharacterized protein OS=Anisakis simplex OX=6269 GN=ASIM_LOCUS18315 PE=4 SV=1
A0A0M3K6U5	3	3	3	3	3	3	0.08	126	0.26	5.63	54545	Uncharacterized protein OS=Anisakis simplex OX=6269 GN=ASIM_LOCUS16093 PE=4 SV=1
A0A0M3JD61	2	2	3	3	2	2	0.19	121	0.87	7.85	13156	Methylmalonyl-CoA epimerase, mitochondrial (inferred by orthology to a human protein) OS=Anisakis simplex OX=6269 GN=ASIM_LOCUS3889 PE=4 SV=1
A0A0M3J766	2	2	3	3	2	2	0.17	117	0.84	5.82	13509	Uncharacterized protein OS=Anisakis simplex OX=6269 GN=ASIM_LOCUS3249 PE=4 SV=1
A0A0M3K6Z5	3	3	3	3	3	3	0.07	115	0.19	6	74431	Basement membrane proteoglycan (inferred by orthology to a C. elegans protein) OS=Anisakis simplex OX=6269 GN=ASIM_LOCUS16143 PE=4 SV=1
A0A0M3K6Y0	1	1	3	3	1	1	0.07	115	0.15	5.82	30011	Col_cuticle_N domain-containing protein OS=Anisakis simplex OX=6269 GN=ASIM_LOCUS16128 PE=4 SV=1
A0A0M3JAI6	3	3	3	3	3	3	0.14	112	0.86	5.75	20079	IF rod domain-containing protein OS=Anisakis simplex OX=6269 GN=ASIM_LOCUS4414 PE=3 SV=1
A0A0M3KBE3	2	2	3	3	2	2	0.02	111	0.19	5.99	48374	Uncharacterized protein OS=Anisakis simplex OX=6269 GN=ASIM_LOCUS17691 PE=3 SV=1
A0A0M3JW99	4	4	7	6	4	4	0.15	110	1.1	6.15	22487	Ig-like domain-containing protein OS=Anisakis simplex OX=6269 GN=ASIM_LOCUS12016 PE=4 SV=1
A0A0M3IZ45	1	1	1	1	1	1	0.06	110	0.16	6.25	28357	Glutathione S-transferase 3 (inferred by orthology to a C. elegans protein) OS=Anisakis simplex OX=6269 GN=ASIM_LOCUS428 PE=4 SV=1
A0A0M3K1I6	4	4	4	4	4	4	0.3	110	1.08	8.91	22790	Uncharacterized protein OS=Anisakis simplex OX=6269 GN=ASIM_LOCUS14140 PE=4 SV=1
A0A0M3JUZ9	4	4	4	4	4	4	0.09	109	0.42	9.02	48506	Uncharacterized protein OS=Anisakis simplex OX=6269 GN=ASIM_LOCUS11496 PE=4 SV=1
A0A0M3KFJ2	1	1	2	2	1	1	0.14	108	0.59	4.66	8803	Calmodulin (inferred by orthology to a C. elegans protein) OS=Anisakis simplex OX=6269 GN=ASIM_LOCUS19140 PE=3 SV=1
A0A0M3KAW7	3	2	5	4	3	2	0.72	104	1.83	7.85	7811	Uncharacterized protein OS=Anisakis simplex OX=6269 GN=ASIM_LOCUS17515 PE=4 SV=1
A0A0M3J1U3	1	1	2	2	1	1	0.08	103	0.18	4.46	25756	Uncharacterized protein OS=Anisakis simplex OX=6269 GN=ASIM_LOCUS1376 PE=4 SV=1
A0A0M3J4T4	5	5	6	6	5	5	0.32	103	2.5	4.79	16535	Uncharacterized protein OS=Anisakis simplex OX=6269 PE=4 SV=1
A0A0M3K5H6	3	3	3	3	3	3	0.05	103	0.18	5.07	75592	78 kDa glucose-regulated protein (inferred by orthology to a human protein) OS=Anisakis simplex OX=6269 GN=ASIM_LOCUS15624 PE=3 SV=1
A0A0M3J539	1	1	1	1	1	1	0.08	102	0.23	9.73	20029	PDZ domain-containing protein OS=Anisakis simplex OX=6269 GN=ASIM_LOCUS2520 PE=4 SV=1
A0A0M3K7H9	2	2	3	3	2	2	0.2	102	1.96	9.89	11330	Uncharacterized protein OS=Anisakis simplex OX=6269 GN=ASIM_LOCUS16327 PE=4 SV=1
A0A0M3JVB9	4	4	4	4	1	1	0.13	102	0.76	6.11	29495	Col_cuticle_N domain-containing protein OS=Anisakis simplex OX=6269 GN=ASIM_LOCUS11634 PE=4 SV=1
A0A0M3K252	4	4	4	4	1	1	0.13	90	0.76	5.29	29547	Col_cuticle_N domain-containing protein OS=Anisakis simplex OX=6269 GN=ASIM_LOCUS14388 PE=4 SV=1
A0A0M3J577	2	2	3	3	2	2	0.18	101	0.95	7.11	12352	Galectin OS=Anisakis simplex OX=6269 PE=4 SV=1
A0A097IYF9	5	5	6	6	5	5	0.11	99	0.46	4.91	56073	Protein disulfide-isomerase OS=Anisakis simplex OX=6269 GN=PDI PE=3 SV=1
A0A0M3K810	2	2	2	2	2	2	0.05	98	0.19	5.9	49032	Dipeptidase C (inferred by orthology to a D. melanogaster protein) OS=Anisakis simplex OX=6269 GN=ASIM_LOCUS16508 PE=3 SV=1
A0A0M3K064	5	5	5	5	5	5	0.31	97	2.22	8.49	17763	Uncharacterized protein OS=Anisakis simplex OX=6269 GN=ASIM_LOCUS13618 PE=4 SV=1
A0A0M3JGD2	3	3	3	3	3	3	0.19	97	2.09	4.86	10929	Uncharacterized protein OS=Anisakis simplex OX=6269 PE=4 SV=1
A0A0M3KD77	3	3	4	4	3	3	0.12	97	0.48	9	31810	Sulfhydryl oxidase (inferred by orthology to a C. elegans protein) OS=Anisakis simplex OX=6269 GN=ASIM_LOCUS18325 PE=4 SV=1
A0A0M3K613	1	1	2	2	1	1	0.02	96	0.05	6.2	94169	Elongation factor 2 (inferred by orthology to a C. elegans protein) OS=Anisakis simplex OX=6269 GN=ASIM_LOCUS15811 PE=4 SV=1
A0A158PPN0	4	4	4	4	4	4	0.06	96	0.2	6.09	91036	Filamin-B (inferred by orthology to a human protein) OS=Anisakis simplex OX=6269 GN=ASIM_LOCUS14513 PE=4 SV=1
A0A0M3K4G1	3	3	4	4	3	3	0.08	95	0.33	6.82	43691	Uncharacterized protein OS=Anisakis simplex OX=6269 GN=ASIM_LOCUS15259 PE=3 SV=1
A0A0M3JUN8	3	3	3	3	3	3	0.14	95	0.7	9.02	23621	Uncharacterized protein OS=Anisakis simplex OX=6269 PE=4 SV=1
A0A0M3K3X7	1	1	2	2	1	1	0.05	94	0.13	6.07	34596	Probable inorganic pyrophosphatase 1 (inferred by orthology to a C. elegans protein) OS=Anisakis simplex OX=6269 GN=ASIM_LOCUS15075 PE=4 SV=1
A0A0M3JY26	3	3	3	3	3	3	0.08	93	0.37	6.24	40015	Annexin OS=Anisakis simplex OX=6269 PE=3 SV=2
A0A0M3KIL0	2	2	2	2	2	2	0.16	93	0.45	5	22656	Uncharacterized protein OS=Anisakis simplex OX=6269 GN=ASIM_LOCUS20206 PE=4 SV=1
A0A0M3JW23	2	2	2	2	2	2	0.01	91	0.05	4.9	185383	Uncharacterized protein OS=Anisakis simplex OX=6269 PE=4 SV=2
A0A0M3JK03	3	3	3	3	3	3	0.15	90	0.78	4.89	21694	Uncharacterized protein OS=Anisakis simplex OX=6269 GN=ASIM_LOCUS7737 PE=4 SV=1
A0A0M3K766	1	1	1	1	1	1	0.04	90	0.09	4.63	49555	Uncharacterized protein OS=Anisakis simplex OX=6269 GN=ASIM_LOCUS16214 PE=3 SV=1
A0A0M3K9Z6	2	2	3	3	2	2	0.06	90	0.22	4.98	42087	IF rod domain-containing protein OS=Anisakis simplex OX=6269 PE=3 SV=1
A0A0M3JNJ2	2	2	2	2	2	2	0.18	89	0.71	5.3	15384	Aldedh domain-containing protein OS=Anisakis simplex OX=6269 GN=ASIM_LOCUS8975 PE=4 SV=1
A0A0M3JUS6	4	4	4	4	4	4	0.12	89	0.89	6.56	26258	Steroidogenic acute regulatory-like protein 1 (inferred by orthology to a C. elegans protein) OS=Anisakis simplex OX=6269 GN=ASIM_LOCUS11416 PE=4 SV=1
A0A0M3K1W8	2	2	2	2	2	2	0.05	88	0.21	7.92	43448	ZP domain-containing protein OS=Anisakis simplex OX=6269 GN=ASIM_LOCUS14290 PE=4 SV=1
A0A0M3JSH7	1	1	1	1	1	1	0.06	88	0.16	5.23	28969	Proteasome endopeptidase complex OS=Anisakis simplex OX=6269 GN=ASIM_LOCUS10493 PE=3 SV=1
A0A0M3K609	1	1	1	1	1	1	0.09	86	0.22	4.67	20586	Annexin OS=Anisakis simplex OX=6269 GN=ASIM_LOCUS15807 PE=3 SV=1
A0A158PMT6	3	3	3	3	3	3	0.01	85	0.03	5.63	414144	Uncharacterized protein OS=Anisakis simplex OX=6269 GN=ASIM_LOCUS9870 PE=4 SV=1
A0A0M3K1U4	1	1	1	1	1	1	0.09	82	0.18	6.64	25319	SCP domain-containing protein OS=Anisakis simplex OX=6269 GN=ASIM_LOCUS14262 PE=3 SV=2
A0A0M3JYE9	1	1	1	1	1	1	0	82	0.01	4.75	317585	Mesocentin (inferred by orthology to a C. elegans protein) OS=Anisakis simplex OX=6269 PE=4 SV=2
A0A0M3J5J0	4	4	5	5	4	4	0.14	82	0.97	6.92	24612	Uncharacterized protein OS=Anisakis simplex OX=6269 GN=ASIM_LOCUS2674 PE=3 SV=1
A0A0M3KAE7	3	3	4	4	3	3	0.18	80	1	4.74	18026	Glycine cleavage system H protein OS=Anisakis simplex OX=6269 GN=ASIM_LOCUS17345 PE=3 SV=1
A0A0M3JWS2	2	2	2	2	2	2	0.22	80	0.66	4.82	16366	Uncharacterized protein OS=Anisakis simplex OX=6269 GN=ASIM_LOCUS12219 PE=4 SV=1
A0A0M3J9Q1	2	2	2	2	2	2	0.18	80	0.95	4.64	12318	Ig-like domain-containing protein OS=Anisakis simplex OX=6269 PE=4 SV=1
A0A0M3K3J2	1	1	1	1	1	1	0.01	79	0.04	5.78	111491	Uncharacterized protein OS=Anisakis simplex OX=6269 GN=ASIM_LOCUS14940 PE=4 SV=1
A0A0M3JAH0	2	2	2	2	2	2	0.19	79	0.67	4.93	16046	Pepsin-I3 domain-containing protein OS=Anisakis simplex OX=6269 PE=4 SV=1
A0A0M3KDV4	1	1	1	1	1	1	0.06	77	0.22	4.51	20828	Annexin OS=Anisakis simplex OX=6269 PE=3 SV=1
A0A0M3J0M4	2	2	2	2	2	2	0.08	77	0.25	5.37	37450	Putative actin (inferred by orthology to a S. mansoni protein) OS=Anisakis simplex OX=6269 GN=ASIM_LOCUS957 PE=3 SV=1
A0A0M3KBV3	1	1	1	1	1	1	0.04	76	0.14	5.11	33069	Uncharacterized protein OS=Anisakis simplex OX=6269 GN=ASIM_LOCUS17851 PE=4 SV=1
A0A0M3JT99	1	1	1	1	1	1	0.04	76	0.14	6.14	32684	Proteasome subunit alpha type OS=Anisakis simplex OX=6269 GN=ASIM_LOCUS10803 PE=3 SV=1
A0A0M3K3G9	2	2	2	2	2	2	0.02	75	0.05	5.06	160483	Uncharacterized protein OS=Anisakis simplex OX=6269 GN=ASIM_LOCUS14917 PE=4 SV=1
A0A0M3K8S1	2	2	3	3	2	2	0.03	75	0.13	8.84	68251	B12-binding domain-containing protein OS=Anisakis simplex OX=6269 GN=ASIM_LOCUS16769 PE=4 SV=1
A0A0M3J7L6	1	1	1	1	1	1	0.06	74	0.19	7.01	23699	ATP-dependent (S)-NAD(P)H-hydrate dehydratase OS=Anisakis simplex OX=6269 GN=ASIM_LOCUS3397 PE=3 SV=1
A0A0M3JZM7	2	2	2	2	2	2	0.15	74	0.32	4.37	30579	Col_cuticle_N domain-containing protein OS=Anisakis simplex OX=6269 GN=ASIM_LOCUS13400 PE=4 SV=1
A0A0M3K4K2	1	1	1	1	1	1	0	72	0.01	4.47	316357	Uncharacterized protein OS=Anisakis simplex OX=6269 GN=ASIM_LOCUS15300 PE=4 SV=1
A0A0M3KAL6	3	3	3	3	3	3	0.19	71	0.67	6.65	24449	Uncharacterized protein OS=Anisakis simplex OX=6269 GN=ASIM_LOCUS17414 PE=4 SV=1
A0A0M3K9X8	3	3	4	4	3	3	0.06	71	0.22	5.27	64636	Carboxylic ester hydrolase OS=Anisakis simplex OX=6269 GN=ASIM_LOCUS17176 PE=3 SV=1
A0A0M3JYK8	2	2	2	2	2	2	0.03	70	0.15	6.18	61010	COesterase domain-containing protein OS=Anisakis simplex OX=6269 GN=ASIM_LOCUS12965 PE=4 SV=1
A0A0M3KGY5	2	1	3	2	2	1	0.18	70	0.31	6.38	15526	Uncharacterized protein OS=Anisakis simplex OX=6269 PE=4 SV=1
A0A0M3KDB7	1	1	2	2	1	1	0.08	70	0.49	5.63	10367	Globin-like protein (inferred by orthology to a C. elegans protein) OS=Anisakis simplex OX=6269 GN=ASIM_LOCUS18366 PE=4 SV=1
A0A0M3J7K8	2	2	3	2	2	2	0.11	69	0.43	6.46	23246	Probable methylmalonyl-CoA mutase, mitochondrial (inferred by orthology to a C. elegans protein) OS=Anisakis simplex OX=6269 GN=ASIM_LOCUS3393 PE=4 SV=1
A0A158PNL9	3	3	3	3	3	3	0.06	69	0.11	7.69	121442	Uncharacterized protein OS=Anisakis simplex OX=6269 GN=ASIM_LOCUS11887 PE=4 SV=1
A0A0M3JLC5	1	1	1	1	1	1	0.06	69	0.28	4.75	16603	Uncharacterized protein OS=Anisakis simplex OX=6269 PE=4 SV=1
A0A0M3JYN5	1	1	1	1	1	1	0.03	68	0.06	9.04	69551	Uncharacterized protein OS=Anisakis simplex OX=6269 GN=ASIM_LOCUS12996 PE=4 SV=1
A0A158PPJ1	2	2	2	2	2	2	0.06	68	0.22	6.16	42353	D-aspartate oxidase (inferred by orthology to a human protein) OS=Anisakis simplex OX=6269 GN=ASIM_LOCUS14234 PE=4 SV=1
A0A0M3J349	2	2	2	2	2	2	0.15	68	0.82	6.29	13800	DUF4440 domain-containing protein OS=Anisakis simplex OX=6269 GN=ASIM_LOCUS1832 PE=4 SV=1
A0A0M3IZ99	2	2	2	2	2	2	0.04	68	0.15	6.75	62315	Glucose-6-phosphate isomerase OS=Anisakis simplex OX=6269 GN=ASIM_LOCUS482 PE=3 SV=1
A0A0M3K9V2	2	2	2	2	2	2	0.05	68	0.13	5.46	67864	Heat shock 70 kDa protein cognate 1 (inferred by orthology to a D. melanogaster protein) OS=Anisakis simplex OX=6269 GN=ASIM_LOCUS17150 PE=3 SV=1
A0A0M3K6E2	1	1	1	1	1	1	0.04	66	0.08	5.06	52924	Uncharacterized protein OS=Anisakis simplex OX=6269 GN=ASIM_LOCUS15940 PE=4 SV=1
RS27A_HUMAN	1	1	1	1	1	1	0.06	65	0.26	9.68	18229	>sp|RS27A_HUMAN|
A0A0M3JTD5	1	1	1	1	1	1	0.02	64	0.11	6.01	38678	Inositol-1-monophosphatase OS=Anisakis simplex OX=6269 GN=ASIM_LOCUS10843 PE=3 SV=1
A0A0M3KI67	1	1	2	2	1	1	0.05	64	0.2	9.37	22770	Galectin OS=Anisakis simplex OX=6269 GN=ASIM_LOCUS20065 PE=4 SV=1
A0A158PP56	2	2	2	2	2	2	0.04	64	0.17	6.39	53744	Uncharacterized protein OS=Anisakis simplex OX=6269 GN=ASIM_LOCUS13155 PE=4 SV=1
A0A0M3J2S6	2	2	2	2	2	2	0.03	64	0.17	4.79	54815	Uncharacterized protein OS=Anisakis simplex OX=6269 PE=4 SV=1
A0A0M3KAY8	1	1	1	1	1	1	0.02	63	0.1	8.52	45184	Cofactor-independent phosphoglycerate mutase (inferred by orthology to a C. elegans protein) OS=Anisakis simplex OX=6269 GN=ASIM_LOCUS17536 PE=4 SV=1
A0A0M3KAE3	1	1	1	1	1	1	0.03	63	0.12	6.21	36273	Transaldolase OS=Anisakis simplex OX=6269 GN=ASIM_LOCUS17341 PE=4 SV=1
A0A0M3JRD2	1	1	1	1	1	1	0.05	62	0.14	8.56	32208	NAD(P)H-hydrate epimerase OS=Anisakis simplex OX=6269 GN=ASIM_LOCUS10011 PE=3 SV=1
A0A0M3JTF7	1	1	1	1	1	1	0.05	62	0.16	4.71	29023	Peptidase A1 domain-containing protein OS=Anisakis simplex OX=6269 PE=3 SV=1
A0A0M3JR55	1	1	1	1	1	1	0.05	62	0.14	9.27	32708	Col_cuticle_N domain-containing protein OS=Anisakis simplex OX=6269 GN=ASIM_LOCUS9922 PE=4 SV=1
A0A0M3K5Y3	2	2	2	2	2	2	0.03	61	0.16	6.69	57660	Dihydrolipoamide acetyltransferase component of pyruvate dehydrogenase complex OS=Anisakis simplex OX=6269 GN=ASIM_LOCUS15781 PE=3 SV=1
A0A158PMT2	2	2	2	2	2	2	0.09	61	0.45	9.07	22518	Methylmalonyl-CoA epimerase, mitochondrial (inferred by orthology to a human protein) OS=Anisakis simplex OX=6269 GN=ASIM_LOCUS9861 PE=4 SV=1
A0A0M3K6L1	1	1	1	1	1	1	0.04	61	0.22	5.77	21346	Superoxide dismutase [Cu-Zn] OS=Anisakis simplex OX=6269 GN=ASIM_LOCUS16009 PE=3 SV=1
A0A0M3JXL8	2	2	2	2	2	2	0.01	61	0.05	5.96	168941	Uncharacterized protein OS=Anisakis simplex OX=6269 GN=ASIM_LOCUS12568 PE=4 SV=1
A0A0M3J189	1	1	1	1	1	1	0.13	61	0.52	5.66	9793	COesterase domain-containing protein OS=Anisakis simplex OX=6269 GN=ASIM_LOCUS1172 PE=4 SV=1
A0A0M3J3V0	1	1	1	1	1	1	0.1	59	0.17	5.65	27129	Col_cuticle_N domain-containing protein OS=Anisakis simplex OX=6269 GN=ASIM_LOCUS2083 PE=4 SV=1
A0A0M3JWD3	1	1	1	1	1	1	0.04	59	0.14	4.98	31542	Thioredoxin-like protein 1 (inferred by orthology to a human protein) OS=Anisakis simplex OX=6269 GN=ASIM_LOCUS12051 PE=4 SV=1
A0A0M3KAB8	1	1	1	1	1	1	0.05	58	0.2	8.59	23146	Uncharacterized protein OS=Anisakis simplex OX=6269 GN=ASIM_LOCUS17316 PE=3 SV=1
A0A0M3JZU4	2	2	2	2	2	2	0.04	58	0.3	5.92	31735	Uncharacterized protein OS=Anisakis simplex OX=6269 GN=ASIM_LOCUS13481 PE=4 SV=1
A0A0M3K9I2	1	1	2	2	1	1	0.06	58	0.17	6.11	26731	Nucleoside diphosphate kinase OS=Anisakis simplex OX=6269 GN=ASIM_LOCUS17030 PE=3 SV=1
A0A0M3K093	1	1	1	1	1	1	0.09	57	0.31	8.5	15323	Maleylacetoacetate isomerase (inferred by orthology to a human protein) OS=Anisakis simplex OX=6269 GN=ASIM_LOCUS13649 PE=4 SV=1
A0A158PNN8	1	1	1	1	1	1	0.1	57	0.57	4.57	9025	ACB domain-containing protein OS=Anisakis simplex OX=6269 GN=ASIM_LOCUS11974 PE=4 SV=1
A0A0M3J625	1	1	1	1	1	1	0.02	57	0.1	5.73	45821	Uncharacterized protein OS=Anisakis simplex OX=6269 PE=4 SV=1
A0A0M3JSE0	1	1	1	1	1	1	0.03	57	0.08	6.14	54400	M20_dimer domain-containing protein OS=Anisakis simplex OX=6269 GN=ASIM_LOCUS10444 PE=4 SV=1
A0A0M3K6N3	1	1	1	1	1	1	0.08	57	0.29	4.92	16453	Myosin, essential light chain (inferred by orthology to a C. elegans protein) OS=Anisakis simplex OX=6269 PE=4 SV=1
A0A0M3KA05	2	2	2	2	2	2	0.17	56	0.62	4.68	17091	SXP/RAL-2 family protein 2 isoform 1 OS=Anisakis simplex OX=6269 PE=4 SV=1
A0A0M3J7Y2	1	1	1	1	1	1	0.06	56	0.23	7.93	20225	Uncharacterized protein OS=Anisakis simplex OX=6269 PE=3 SV=1
A0A0M3JW11	1	1	1	1	1	1	0.06	56	0.23	6.41	20113	FABP domain-containing protein OS=Anisakis simplex OX=6269 GN=ASIM_LOCUS11910 PE=4 SV=1
A0A0M3JDV7	1	1	2	2	1	1	0.33	56	0.84	7.82	6579	Uncharacterized protein OS=Anisakis simplex OX=6269 GN=ASIM_LOCUS5588 PE=4 SV=1
A0A0M3JA87	2	2	2	2	2	2	0.08	55	0.41	6.19	24090	ERAP1_C domain-containing protein OS=Anisakis simplex OX=6269 PE=4 SV=1
A0A0M3JBK1	2	2	2	2	2	2	0.06	55	0.67	8.62	16150	Aldedh domain-containing protein OS=Anisakis simplex OX=6269 PE=3 SV=1
A0A0M3K7Q0	1	1	1	1	1	1	0.04	55	0.13	5.23	33222	Uncharacterized protein OS=Anisakis simplex OX=6269 PE=4 SV=1
A0A0M3K769	1	1	1	1	1	1	0.07	55	0.23	5.53	19858	DUF148 domain-containing protein OS=Anisakis simplex OX=6269 GN=ASIM_LOCUS16217 PE=4 SV=1
A0A0M3KHB6	1	1	1	1	1	1	0.04	55	0.2	7.83	22444	Uncharacterized protein OS=Anisakis simplex OX=6269 PE=4 SV=1
A0A0M3JDM2	2	1	2	1	2	1	0.07	54	0.17	5.99	25946	Uncharacterized protein OS=Anisakis simplex OX=6269 GN=ASIM_LOCUS5503 PE=4 SV=1
A0A0M3JYQ4	2	2	2	2	2	2	0.15	54	0.66	4.97	16366	Nucleoredoxin-like protein 2 (inferred by orthology to a human protein) OS=Anisakis simplex OX=6269 GN=ASIM_LOCUS13017 PE=4 SV=1
A0A0M3JUD5	2	2	2	2	2	2	0.06	54	0.19	6.36	48376	Uncharacterized protein OS=Anisakis simplex OX=6269 GN=ASIM_LOCUS11250 PE=4 SV=1
A0A0M3KCB1	2	2	2	2	2	2	0.05	54	0.2	6.67	45270	Uncharacterized protein OS=Anisakis simplex OX=6269 PE=4 SV=1
A0A0M3JXU2	1	1	1	1	1	1	0.02	54	0.12	6.02	37640	Metalloendopeptidase OS=Anisakis simplex OX=6269 PE=4 SV=1
A0A0M3K144	1	1	1	1	1	1	0.03	54	0.16	5.07	27871	Proteasome subunit alpha type OS=Anisakis simplex OX=6269 PE=3 SV=1
A0A0M3JQQ1	1	1	1	1	1	1	0.4	54	1.23	7.98	4912	Uncharacterized protein OS=Anisakis simplex OX=6269 GN=ASIM_LOCUS9737 PE=4 SV=1
A0A0M3K555	2	2	2	2	2	2	0.05	53	0.33	5.77	29525	Col_cuticle_N domain-containing protein OS=Anisakis simplex OX=6269 GN=ASIM_LOCUS15503 PE=4 SV=1
A0A0M3KAV0	1	1	1	1	1	1	0.04	53	0.16	4.86	28534	Cathepsin F (inferred by orthology to a S. mansoni protein) OS=Anisakis simplex OX=6269 GN=ASIM_LOCUS17498 PE=3 SV=1
A0A0M3J1J1	2	2	3	3	2	2	0.15	53	0.51	8.6	20120	Phosphatidylethanolamine-binding protein homolog (inferred by orthology to a C. elegans protein) OS=Anisakis simplex OX=6269 GN=ASIM_LOCUS1274 PE=4 SV=1
A0A0M3K9Z2	1	1	1	1	1	1	0.02	53	0.08	8.43	54365	NtCtMGAM_N domain-containing protein OS=Anisakis simplex OX=6269 GN=ASIM_LOCUS17190 PE=3 SV=1
A0A0M3JFE7	1	1	1	1	1	1	0.07	53	0.28	9.77	16524	Putative aspartyl aminopeptidase (inferred by orthology to a C. elegans protein) OS=Anisakis simplex OX=6269 GN=ASIM_LOCUS6127 PE=3 SV=1
A0A0M3JD48	2	2	2	2	2	2	0.13	52	0.84	5.89	13548	Uncharacterized protein OS=Anisakis simplex OX=6269 PE=4 SV=1
A0A0M3JDW7	1	1	1	1	1	1	0.06	52	0.3	5.28	15935	Uncharacterized protein OS=Anisakis simplex OX=6269 PE=4 SV=1
A0A0M3JGV0	1	1	1	1	1	1	0.12	52	0.35	4.76	13758	Uncharacterized protein OS=Anisakis simplex OX=6269 PE=4 SV=1
A0A0M3KED1	2	2	2	2	2	2	0.09	52	0.22	4.19	41554	Uncharacterized protein OS=Anisakis simplex OX=6269 PE=4 SV=1
A0A0M3JTT6	1	1	1	1	1	1	0.04	52	0.25	5.82	18755	FABP domain-containing protein OS=Anisakis simplex OX=6269 GN=ASIM_LOCUS11021 PE=4 SV=1
A0A0M3K5J1	1	1	1	1	1	1	0.01	51	0.02	5.03	189877	Spectrin beta chain (inferred by orthology to a D. melanogaster protein) OS=Anisakis simplex OX=6269 PE=4 SV=1
A0A0M3JZR1	1	1	1	1	1	1	0.02	51	0.09	5.37	50300	Rab GDP dissociation inhibitor OS=Anisakis simplex OX=6269 GN=ASIM_LOCUS13439 PE=3 SV=1
A0A0M3JKU5	1	1	1	1	1	1	0.7	51	1.57	5.04	4125	Uncharacterized protein OS=Anisakis simplex OX=6269 GN=ASIM_LOCUS8029 PE=4 SV=1
A0A0M3JE86	1	1	1	1	1	1	0.13	50	0.53	9.3	9640	Carboxylic ester hydrolase OS=Anisakis simplex OX=6269 GN=ASIM_LOCUS5719 PE=3 SV=1
A0A0M3JU57	1	1	2	2	1	1	0.04	50	0.24	4.17	19477	Troponin-like protein OS=Anisakis simplex OX=6269 PE=4 SV=1
A0A0M3JRG5	1	1	1	1	1	1	0.04	50	0.14	4.6	31395	KASH domain-containing protein OS=Anisakis simplex OX=6269 PE=4 SV=1
A0A0M3K8Z5	1	1	1	1	1	1	0.04	50	0.16	9.01	28312	Protein disulfide-isomerase A3 (inferred by orthology to a human protein) OS=Anisakis simplex OX=6269 GN=ASIM_LOCUS16843 PE=4 SV=1
A0A0M3K6G9	4	3	5	4	4	3	0.1	50	0.31	6.22	46820	Peptidase_M28 domain-containing protein OS=Anisakis simplex OX=6269 GN=ASIM_LOCUS15965 PE=4 SV=1
A0A0M3KBI8	1	1	1	1	1	1	0.03	49	0.1	8.98	43932	Flap endonuclease 1 OS=Anisakis simplex OX=6269 GN=FEN1 PE=3 SV=1
A0A0M3KCL4	1	1	1	1	1	1	0.06	49	0.12	4	38136	Uncharacterized protein OS=Anisakis simplex OX=6269 PE=4 SV=1
A0A0M3J250	1	1	1	1	1	1	0.05	49	0.27	6.32	17599	Annexin OS=Anisakis simplex OX=6269 GN=ASIM_LOCUS1483 PE=4 SV=1
A0A0M3J718	1	1	1	1	1	1	0.09	49	0.3	7.85	15676	Superoxide dismutase [Cu-Zn] OS=Anisakis simplex OX=6269 GN=ASIM_LOCUS3200 PE=3 SV=1
A0A0M3K5R0	1	1	1	1	1	1	0.01	49	0.04	6.21	109618	Uncharacterized protein OS=Anisakis simplex OX=6269 GN=ASIM_LOCUS15708 PE=4 SV=1
A0A0M3KFJ8	2	1	2	1	2	1	0.07	49	0.17	9.01	26761	Uncharacterized protein OS=Anisakis simplex OX=6269 PE=4 SV=1
A0A0M3J2S3	1	1	1	1	1	1	0.22	48	0.23	9.13	20384	Uncharacterized protein OS=Anisakis simplex OX=6269 GN=ASIM_LOCUS1706 PE=4 SV=1
A0A0M3JYL8	2	2	2	2	2	2	0.2	48	1.33	9.4	9662	Acyl-CoA-binding protein homolog 1 (inferred by orthology to a C. elegans protein) OS=Anisakis simplex OX=6269 GN=ASIM_LOCUS12976 PE=4 SV=1
A0A0M3K5J0	1	1	1	1	1	1	0.03	48	0.12	8.65	36124	Estradiol 17-beta-dehydrogenase 8 (inferred by orthology to a human protein) OS=Anisakis simplex OX=6269 GN=ASIM_LOCUS15638 PE=3 SV=1
A0A0M3JEL6	2	2	2	2	2	2	0.14	48	0.81	5.95	13866	Globin-like protein (inferred by orthology to a C. elegans protein) OS=Anisakis simplex OX=6269 GN=ASIM_LOCUS5847 PE=3 SV=1
A0A0M3J8K6	1	1	1	1	1	1	0.06	48	0.31	8.95	15450	Peptidyl-prolyl cis-trans isomerase OS=Anisakis simplex OX=6269 GN=ASIM_LOCUS3739 PE=3 SV=1
A0A0M3K299	1	1	2	1	1	1	0.06	47	0.21	4.99	21651	Metalloendopeptidase OS=Anisakis simplex OX=6269 GN=ASIM_LOCUS14439 PE=4 SV=1
A0A0M3KDK6	1	1	1	1	1	1	0.04	47	0.13	8.49	33962	Putative aminopeptidase (inferred by orthology to a C. elegans protein) OS=Anisakis simplex OX=6269 GN=ASIM_LOCUS18454 PE=4 SV=1
A0A0M3KE75	1	1	1	1	1	1	0.03	46	0.1	10.61	45054	VWFA domain-containing protein OS=Anisakis simplex OX=6269 GN=ASIM_LOCUS18673 PE=4 SV=1
A0A0M3JSC0	1	1	1	1	1	1	0.01	46	0.02	5.17	183065	Uncharacterized protein OS=Anisakis simplex OX=6269 GN=ASIM_LOCUS10417 PE=4 SV=2
A0A0M3J665	1	1	1	1	1	1	0.02	45	0.15	5.76	29370	Uncharacterized protein OS=Anisakis simplex OX=6269 GN=ASIM_LOCUS2898 PE=4 SV=1
A0A158PNA7	1	1	1	1	1	1	0.01	45	0.09	6.48	46755	Arrestin_C domain-containing protein OS=Anisakis simplex OX=6269 GN=ASIM_LOCUS10961 PE=4 SV=1
A0A0M3JZS8	1	1	1	1	1	1	0.13	45	0.18	8.19	25517	Uncharacterized protein OS=Anisakis simplex OX=6269 GN=ASIM_LOCUS13459 PE=4 SV=1
A0A0M3JXS3	1	1	1	1	1	1	0.02	45	0.06	6.25	67048	Transketolase OS=Anisakis simplex OX=6269 GN=ASIM_LOCUS12630 PE=4 SV=1
A0A0M3KCD1	1	1	1	1	1	1	0.04	45	0.15	7.75	30536	Uridine diphosphate glucose pyrophosphatase (inferred by orthology to a human protein) OS=Anisakis simplex OX=6269 GN=ASIM_LOCUS18029 PE=4 SV=1
A0A0M3K6U9	1	1	1	1	1	1	0.04	44	0.12	5.61	38416	Peptidylprolyl isomerase OS=Anisakis simplex OX=6269 GN=ASIM_LOCUS16097 PE=4 SV=1
A0A158PNG9	1	1	1	1	1	1	0.01	44	0.04	5.3	106302	PCM1_C domain-containing protein OS=Anisakis simplex OX=6269 GN=ASIM_LOCUS11440 PE=4 SV=1
A0A0M3IZM9	1	1	1	1	1	1	0.05	44	0.25	7.56	18640	Col_cuticle_N domain-containing protein OS=Anisakis simplex OX=6269 GN=ASIM_LOCUS612 PE=4 SV=1
A0A0M3KCD4	1	1	1	1	1	1	0.03	44	0.09	6.52	48736	Thioredoxin glutathione reductase (inferred by orthology to a S. mansoni protein) OS=Anisakis simplex OX=6269 PE=4 SV=1
A0A0M3KAU7	1	1	1	1	1	1	0.09	44	0.28	4.46	16540	Galectin OS=Anisakis simplex OX=6269 PE=4 SV=1
A0A158PN69	1	1	1	1	1	1	0.01	44	0.03	5.95	169946	Glycogen debranching enzyme (inferred by orthology to a human protein) OS=Anisakis simplex OX=6269 GN=ASIM_LOCUS10730 PE=4 SV=1
A0A0M3J245	2	1	2	1	2	1	0.09	43	0.25	6.33	18489	ADF-H domain-containing protein OS=Anisakis simplex OX=6269 GN=ASIM_LOCUS1478 PE=3 SV=1
A0A0M3JGX5	1	1	1	1	1	1	0.09	43	0.38	9.42	12791	Cytochrome c 2.1 (inferred by orthology to a C. elegans protein) OS=Anisakis simplex OX=6269 GN=ASIM_LOCUS6658 PE=3 SV=1
A0A0M3JRE8	2	2	2	2	2	2	0.06	43	0.28	8.89	34099	SCP domain-containing protein OS=Anisakis simplex OX=6269 GN=ASIM_LOCUS10032 PE=4 SV=1
A0A0M3K2T7	1	1	1	1	1	1	0.03	42	0.12	8.62	36165	Uncharacterized protein OS=Anisakis simplex OX=6269 GN=ASIM_LOCUS14664 PE=4 SV=1
A0A0M3J523	1	1	1	1	1	1	0.02	42	0.14	6.36	32720	Intraflagellar transport protein 88 homolog (inferred by orthology to a human protein) OS=Anisakis simplex OX=6269 GN=ASIM_LOCUS2506 PE=4 SV=1
A0A158PN20	1	1	1	1	1	1	0.03	42	0.18	9.09	25906	Carboxylic ester hydrolase OS=Anisakis simplex OX=6269 GN=ASIM_LOCUS10400 PE=3 SV=1
A0A0M3K5X6	1	1	1	1	1	1	0.04	42	0.11	7.1	40773	Purine nucleoside phosphorylase (inferred by orthology to a human protein) OS=Anisakis simplex OX=6269 GN=ASIM_LOCUS15774 PE=4 SV=1
A0A0M3K8S6	1	1	1	1	1	1	0.02	42	0.1	9.43	42432	DUF1768 domain-containing protein OS=Anisakis simplex OX=6269 PE=4 SV=1
A0A0M3J4N7	1	1	1	1	1	1	0.02	42	0.16	4.98	28547	Uncharacterized protein OS=Anisakis simplex OX=6269 GN=ASIM_LOCUS2370 PE=4 SV=1
A0A158PMZ9	1	1	1	1	1	1	0.01	42	0.06	5.43	72707	Uncharacterized protein OS=Anisakis simplex OX=6269 GN=ASIM_LOCUS10261 PE=4 SV=1
A0A158PMY7	1	1	1	1	1	1	0.01	41	0.04	6.49	117096	P-type domain-containing protein OS=Anisakis simplex OX=6269 GN=ASIM_LOCUS10208 PE=3 SV=1
A0A0M3KCR7	1	1	1	1	1	1	0.05	41	0.12	6.92	36834	DUF1907 domain-containing protein OS=Anisakis simplex OX=6269 GN=ASIM_LOCUS18165 PE=4 SV=1
A0A0M3K1E1	1	1	1	1	1	1	0.02	41	0.09	4.98	47976	Endoplasmic reticulum resident protein 44 (inferred by orthology to a human protein) OS=Anisakis simplex OX=6269 GN=ASIM_LOCUS14091 PE=4 SV=1
A0A0M3JTQ4	1	1	1	1	1	1	0.06	40	0.25	5.05	18795	Myosin regulatory light chain 2 (inferred by orthology to a D. melanogaster protein) OS=Anisakis simplex OX=6269 GN=ASIM_LOCUS10989 PE=4 SV=1
CATD_HUMAN	1	1	1	1	1	1	0.03	39	0.1	6.1	44938	>sp|CATD_HUMAN|
A0A0M3JWG7	1	1	1	1	1	1	0.03	39	0.14	7.6	32577	Putative deoxyribose-phosphate aldolase (inferred by orthology to a C. elegans protein) OS=Anisakis simplex OX=6269 GN=ASIM_LOCUS12088 PE=4 SV=1
A0A0M3K5J3	1	1	1	1	1	1	0.01	39	0.06	5.35	71414	Protein disulfide-isomerase OS=Anisakis simplex OX=6269 GN=ASIM_LOCUS15641 PE=3 SV=1
A0A0M3JT42	2	1	2	1	2	1	0.07	39	0.21	6.84	22147	Peptidyl-prolyl cis-trans isomerase OS=Anisakis simplex OX=6269 GN=ASIM_LOCUS10736 PE=3 SV=1
A0A0M3KBA2	1	1	1	1	1	1	0.01	39	0.06	6.56	67127	Carboxylic ester hydrolase OS=Anisakis simplex OX=6269 GN=ASIM_LOCUS17650 PE=3 SV=1
Biological replicate no. 3
Accession	Sequences	Seq(sig)	Matches	Match(sig)	Seq(uniq)	Seq(uniq+sig)	Cov	Score	emPAI	pI	Mass	Description
A0A0M3K8L6	11	11	75	75	11	11	0.24	2061	2.27	7.08	42586	Uncharacterized protein OS=Anisakis simplex OX=6269 GN=ASIM_LOCUS16714 PE=4 SV=1
A0A0M3IZV9	7	7	41	41	7	7	0.42	2058	1.95	5.01	30949	Col_cuticle_N domain-containing protein OS=Anisakis simplex OX=6269 GN=ASIM_LOCUS692 PE=4 SV=1
A0A0M3JVZ5	2	2	18	18	2	2	0.32	1576	0.34	8.51	28439	Col_cuticle_N domain-containing protein OS=Anisakis simplex OX=6269 GN=ASIM_LOCUS11888 PE=4 SV=1
A0A0M3IXZ4	51	50	68	67	20	19	0.15	1416	0.8	8	373425	Apolipophorins (inferred by orthology to a D. melanogaster protein) OS=Anisakis simplex OX=6269 GN=ASIM_LOCUS19 PE=4 SV=2
A0A0M3IYH2	22	22	30	30	2	2	0.18	695	0.93	8.98	141388	Apolipophorins (inferred by orthology to a D. melanogaster protein) OS=Anisakis simplex OX=6269 GN=ASIM_LOCUS205 PE=4 SV=1
A0A0M3IZ21	12	12	15	15	1	1	0.16	381	0.85	9.5	82553	Apolipoprotein B-100 (inferred by orthology to a human protein) OS=Anisakis simplex OX=6269 GN=ASIM_LOCUS404 PE=4 SV=1
A0A158PPI4	8	8	24	24	8	8	0.13	1322	0.42	8.89	97228	Uncharacterized protein OS=Anisakis simplex OX=6269 GN=ASIM_LOCUS14168 PE=4 SV=1
A0A0M3KIW7	4	4	17	17	3	3	0.36	639	1.84	5.57	15861	Globin-like protein (inferred by orthology to a C. elegans protein) OS=Anisakis simplex OX=6269 GN=ASIM_LOCUS20315 PE=3 SV=1
A0A0M3JEL6	5	5	7	7	4	4	0.39	139	3.42	5.95	13866	Globin-like protein (inferred by orthology to a C. elegans protein) OS=Anisakis simplex OX=6269 GN=ASIM_LOCUS5847 PE=3 SV=1
A0A0M3J0T6	8	8	13	13	8	8	0.22	439	1.95	4.88	35019	14-3-3-like protein 2 (inferred by orthology to a C. elegans protein) OS=Anisakis simplex OX=6269 GN=ASIM_LOCUS1019 PE=3 SV=1
A0A0M3K5U9	9	9	13	13	8	8	0.11	401	0.47	5.1	98341	Uncharacterized protein OS=Anisakis simplex OX=6269 PE=4 SV=1
A0A0M3J4K7	2	2	4	4	1	1	0.1	202	0.27	5.17	35460	Uncharacterized protein OS=Anisakis simplex OX=6269 PE=4 SV=1
A0A0M3KF53	9	9	11	11	4	4	0.4	383	3.16	4.98	26461	Uncharacterized protein OS=Anisakis simplex OX=6269 PE=4 SV=1
A0A0M3JCV3	6	6	6	6	1	1	0.46	183	3.25	5.4	17220	KASH_CCD domain-containing protein OS=Anisakis simplex OX=6269 GN=ASIM_LOCUS5235 PE=4 SV=1
A0A158PN23	14	14	15	15	14	14	0.02	327	0.08	5.77	810835	Twitchin (inferred by orthology to a C. elegans protein) OS=Anisakis simplex OX=6269 GN=ASIM_LOCUS10411 PE=4 SV=1
A0A0M3K4H2	10	10	12	12	7	7	0.19	320	1.13	8.43	61398	Glutamate dehydrogenase, mitochondrial (inferred by orthology to a D. melanogaster protein) OS=Anisakis simplex OX=6269 GN=ASIM_LOCUS15270 PE=3 SV=1
A0A0M3IZC6	6	6	9	9	4	4	0.21	216	1.47	8.24	32550	Glutamate dehydrogenase, mitochondrial (inferred by orthology to a D. melanogaster protein) OS=Anisakis simplex OX=6269 PE=4 SV=1
A0A0M3IYQ5	2	2	2	2	1	1	0.21	57	1.02	8.89	11627	Glutamate dehydrogenase, mitochondrial (inferred by orthology to a D. melanogaster protein) OS=Anisakis simplex OX=6269 GN=ASIM_LOCUS288 PE=4 SV=1
A0A0M3J618	2	2	2	2	1	1	0.08	54	0.38	9.12	26180	Glutamate dehydrogenase, mitochondrial (inferred by orthology to a D. melanogaster protein) OS=Anisakis simplex OX=6269 PE=4 SV=1
A0A0M3JYW9	7	7	11	11	7	7	0.14	298	0.95	8.46	44113	Fructose-bisphosphate aldolase OS=Anisakis simplex OX=6269 GN=ASIM_LOCUS13091 PE=3 SV=1
A0A158PP35	11	11	13	13	8	8	0.13	288	0.58	5.34	101717	Paramyosin (inferred by orthology to a C. elegans protein) OS=Anisakis simplex OX=6269 GN=ASIM_LOCUS12986 PE=4 SV=1
Q9NJA9	8	8	8	8	5	5	0.11	235	0.4	5.21	100538	Paramyosin OS=Anisakis simplex OX=6269 GN=PARA PE=1 SV=1
A0A0M3KGB4	4	4	15	15	4	4	0.22	270	1.26	6.45	20413	Methylmalonyl-CoA epimerase, mitochondrial (inferred by orthology to a human protein) OS=Anisakis simplex OX=6269 GN=ASIM_LOCUS19412 PE=4 SV=1
A0A0M3J6C9	5	5	7	7	5	5	0.19	267	1.19	7.78	26784	Uncharacterized protein OS=Anisakis simplex OX=6269 GN=ASIM_LOCUS2962 PE=4 SV=1
A0A0M3K0Q9	8	8	9	9	7	7	0.16	255	0.94	4.99	50778	Chaperonin homolog Hsp-60, mitochondrial (inferred by orthology to a C. elegans protein) OS=Anisakis simplex OX=6269 GN=ASIM_LOCUS13834 PE=3 SV=1
A0A0M3K4G1	7	7	7	7	6	6	0.21	173	0.96	6.82	43691	Uncharacterized protein OS=Anisakis simplex OX=6269 GN=ASIM_LOCUS15259 PE=3 SV=1
TRYP_PIG	4	4	11	11	4	4	0.25	255	0.95	7	24946	>sp|TRYP_PIG|
A0A0M3JZM9	2	2	6	6	2	2	0.26	251	0.32	4.83	29905	Col_cuticle_N domain-containing protein OS=Anisakis simplex OX=6269 GN=ASIM_LOCUS13402 PE=4 SV=1
A0A0M3JZ77	4	3	12	11	4	3	0.23	251	0.91	6.35	19264	Superoxide dismutase [Cu-Zn] OS=Anisakis simplex OX=6269 GN=ASIM_LOCUS13218 PE=3 SV=1
A0A0M3K916	6	6	7	7	6	6	0.08	231	0.38	6.27	78259	Uncharacterized protein OS=Anisakis simplex OX=6269 GN=ASIM_LOCUS16864 PE=4 SV=1
A0A0M3K1U4	2	2	3	3	2	2	0.12	229	0.39	6.64	25319	SCP domain-containing protein OS=Anisakis simplex OX=6269 GN=ASIM_LOCUS14262 PE=3 SV=2
Q14QT4	3	3	8	8	3	3	0.21	216	2.59	5.56	12903	Ani s 4 allergen OS=Anisakis simplex OX=6269 GN=anis4 PE=2 SV=1
A0A0M3JUZ4	5	5	7	7	5	5	0.01	209	0.04	5.35	519966	Hemicentin-1 (inferred by orthology to a human protein) OS=Anisakis simplex OX=6269 GN=ASIM_LOCUS11491 PE=4 SV=2
A0A0M3J595	3	3	5	5	3	3	0.22	199	1.01	4.92	17882	NPA domain-containing protein OS=Anisakis simplex OX=6269 GN=ASIM_LOCUS2578 PE=4 SV=1
A0A0M3K1Y0	6	6	6	6	6	6	0.03	195	0.14	6.1	196140	Uncharacterized protein OS=Anisakis simplex OX=6269 GN=ASIM_LOCUS14302 PE=4 SV=1
A0A0M3J1J1	3	3	6	6	3	3	0.15	189	0.86	8.6	20120	Phosphatidylethanolamine-binding protein homolog (inferred by orthology to a C. elegans protein) OS=Anisakis simplex OX=6269 GN=ASIM_LOCUS1274 PE=4 SV=1
A0A0M3JVB9	5	5	8	8	2	2	0.17	186	1.03	6.11	29495	Col_cuticle_N domain-containing protein OS=Anisakis simplex OX=6269 GN=ASIM_LOCUS11634 PE=4 SV=1
A0A0M3K252	5	5	8	8	2	2	0.15	132	1.03	5.29	29547	Col_cuticle_N domain-containing protein OS=Anisakis simplex OX=6269 GN=ASIM_LOCUS14388 PE=4 SV=1
A0A0M3KD65	4	4	6	6	4	4	0.14	183	0.41	4.81	49004	Uncharacterized protein OS=Anisakis simplex OX=6269 GN=ASIM_LOCUS18315 PE=4 SV=1
A0A0M3J6W1	2	2	4	4	2	2	0.16	172	0.75	5.46	14737	Fatty acid-binding protein homolog 9 (inferred by orthology to a C. elegans protein) OS=Anisakis simplex OX=6269 GN=ASIM_LOCUS3144 PE=3 SV=1
A0A0M3JV41	6	6	8	8	6	6	0.11	172	0.6	6.19	53583	M20_dimer domain-containing protein OS=Anisakis simplex OX=6269 GN=ASIM_LOCUS11546 PE=4 SV=2
A0A0M3KAE3	5	5	6	6	5	5	0.16	169	0.78	6.21	36273	Transaldolase OS=Anisakis simplex OX=6269 GN=ASIM_LOCUS17341 PE=4 SV=1
A0A0M3KDM2	1	1	3	3	1	1	0.04	165	0.09	4.64	46522	Uncharacterized protein OS=Anisakis simplex OX=6269 PE=4 SV=1
A0A0M3K5C5	8	8	9	9	8	8	0.08	165	0.31	5.16	125725	Myosin-3 (inferred by orthology to a C. elegans protein) OS=Anisakis simplex OX=6269 PE=3 SV=1
A0A0M3IZ99	4	4	6	6	4	4	0.09	164	0.31	6.75	62315	Glucose-6-phosphate isomerase OS=Anisakis simplex OX=6269 GN=ASIM_LOCUS482 PE=3 SV=1
A0A0M3JWC5	9	9	9	9	9	9	0.02	164	0.05	5.05	801938	Uncharacterized protein OS=Anisakis simplex OX=6269 GN=ASIM_LOCUS12043 PE=4 SV=2
A0A0M3JY26	3	3	4	4	3	3	0.08	159	0.37	6.24	40015	Annexin OS=Anisakis simplex OX=6269 PE=3 SV=2
A0A0M3IYY5	3	3	6	6	3	3	0.05	156	0.26	6.08	53879	Uncharacterized protein OS=Anisakis simplex OX=6269 GN=ASIM_LOCUS368 PE=4 SV=1
A0A0M3JVA5	5	5	5	5	5	5	0.09	154	0.27	6.16	89726	Triosephosphate isomerase (inferred by orthology to a C. elegans protein) OS=Anisakis simplex OX=6269 PE=3 SV=2
A0A0M3J7K8	5	5	6	6	5	5	0.23	150	1.46	6.46	23246	Probable methylmalonyl-CoA mutase, mitochondrial (inferred by orthology to a C. elegans protein) OS=Anisakis simplex OX=6269 GN=ASIM_LOCUS3393 PE=4 SV=1
A0A0M3K444	5	5	6	6	5	5	0.18	147	0.69	8.07	39825	Fructose-bisphosphate aldolase OS=Anisakis simplex OX=6269 GN=ASIM_LOCUS15142 PE=3 SV=1
A0A097IYF9	7	7	9	9	7	7	0.17	143	0.69	4.91	56073	Protein disulfide-isomerase OS=Anisakis simplex OX=6269 GN=PDI PE=3 SV=1
A0A0M3J4T4	3	3	4	4	1	1	0.2	136	1.12	4.79	16535	Uncharacterized protein OS=Anisakis simplex OX=6269 PE=4 SV=1
A0A0M3JB60	3	3	4	4	1	1	0.16	101	0.93	5.02	18928	Uncharacterized protein OS=Anisakis simplex OX=6269 PE=4 SV=1
A0A0M3JUZ9	2	2	4	4	2	2	0.06	133	0.19	9.02	48506	Uncharacterized protein OS=Anisakis simplex OX=6269 GN=ASIM_LOCUS11496 PE=4 SV=1
A0A0M3K6Z5	5	5	7	7	5	5	0.09	133	0.33	6	74431	Basement membrane proteoglycan (inferred by orthology to a C. elegans protein) OS=Anisakis simplex OX=6269 GN=ASIM_LOCUS16143 PE=4 SV=1
A0A0M3K613	1	1	2	2	1	1	0.02	132	0.05	6.2	94169	Elongation factor 2 (inferred by orthology to a C. elegans protein) OS=Anisakis simplex OX=6269 GN=ASIM_LOCUS15811 PE=4 SV=1
A0A0M3K3X7	4	4	5	5	4	4	0.12	131	0.62	6.07	34596	Probable inorganic pyrophosphatase 1 (inferred by orthology to a C. elegans protein) OS=Anisakis simplex OX=6269 GN=ASIM_LOCUS15075 PE=4 SV=1
A0A0M3KD67	2	2	4	4	2	2	0.03	131	0.53	7.67	39635	Uncharacterized protein OS=Anisakis simplex OX=6269 GN=ASIM_LOCUS18314 PE=4 SV=1
A0A0M3KDV4	3	3	4	4	3	3	0.15	127	0.82	4.51	20828	Annexin OS=Anisakis simplex OX=6269 PE=3 SV=1
A0A0M3JYK8	4	4	5	4	4	4	0.08	126	0.32	6.18	61010	COesterase domain-containing protein OS=Anisakis simplex OX=6269 GN=ASIM_LOCUS12965 PE=4 SV=1
A0A0M3KAW7	3	3	5	5	3	3	0.72	125	3.76	7.85	7811	Uncharacterized protein OS=Anisakis simplex OX=6269 GN=ASIM_LOCUS17515 PE=4 SV=1
A0A0M3K7C2	2	2	2	2	2	2	0.06	123	0.26	5.19	35882	Annexin OS=Anisakis simplex OX=6269 GN=ASIM_LOCUS16271 PE=3 SV=1
A0A0M3J2W3	3	3	4	4	3	3	0.13	121	0.66	7.11	24733	Probable peroxiredoxin prdx-3 (inferred by orthology to a C. elegans protein) OS=Anisakis simplex OX=6269 PE=4 SV=1
A0A0M3K9Z9	2	2	3	3	2	2	0.08	75	0.46	6.51	21850	Peroxiredoxin 1 (inferred by orthology to a D. melanogaster protein) OS=Anisakis simplex OX=6269 GN=ASIM_LOCUS17197 PE=4 SV=1
A0A0M3K5H6	2	2	3	3	2	2	0.04	119	0.12	5.07	75592	78 kDa glucose-regulated protein (inferred by orthology to a human protein) OS=Anisakis simplex OX=6269 GN=ASIM_LOCUS15624 PE=3 SV=1
A0A0M3KAY8	2	2	2	2	2	2	0.06	117	0.2	8.52	45184	Cofactor-independent phosphoglycerate mutase (inferred by orthology to a C. elegans protein) OS=Anisakis simplex OX=6269 GN=ASIM_LOCUS17536 PE=4 SV=1
A0A0M3JKC0	3	3	4	4	3	3	0.24	116	1.01	4.76	17839	IF rod domain-containing protein OS=Anisakis simplex OX=6269 GN=ASIM_LOCUS7852 PE=3 SV=1
A0A0M3JW99	5	5	6	6	5	5	0.2	116	1.52	6.15	22487	Ig-like domain-containing protein OS=Anisakis simplex OX=6269 GN=ASIM_LOCUS12016 PE=4 SV=1
A0A0M3JUN8	3	3	3	3	3	3	0.14	116	0.7	9.02	23621	Uncharacterized protein OS=Anisakis simplex OX=6269 PE=4 SV=1
A0A0M3JK03	3	3	3	3	3	3	0.15	115	0.78	4.89	21694	Uncharacterized protein OS=Anisakis simplex OX=6269 GN=ASIM_LOCUS7737 PE=4 SV=1
A0A0M3JNJ2	3	3	4	4	3	3	0.23	114	1.92	5.3	15384	Aldedh domain-containing protein OS=Anisakis simplex OX=6269 GN=ASIM_LOCUS8975 PE=4 SV=1
A0A0M3JVM9	4	4	6	6	4	4	0.14	113	0.58	5.36	36612	Disorganized muscle protein 1 (inferred by orthology to a C. elegans protein) OS=Anisakis simplex OX=6269 GN=ASIM_LOCUS11752 PE=4 SV=1
A0A0M3JDM2	2	2	4	4	2	2	0.09	113	0.38	5.99	25946	Uncharacterized protein OS=Anisakis simplex OX=6269 GN=ASIM_LOCUS5503 PE=4 SV=1
A0A0M3JD61	4	4	4	4	4	4	0.42	112	2.48	7.85	13156	Methylmalonyl-CoA epimerase, mitochondrial (inferred by orthology to a human protein) OS=Anisakis simplex OX=6269 GN=ASIM_LOCUS3889 PE=4 SV=1
A0A0M3K064	4	4	4	4	4	4	0.24	112	1.55	8.49	17763	Uncharacterized protein OS=Anisakis simplex OX=6269 GN=ASIM_LOCUS13618 PE=4 SV=1
A0A0M3KIL0	2	2	2	2	2	2	0.16	112	0.45	5	22656	Uncharacterized protein OS=Anisakis simplex OX=6269 GN=ASIM_LOCUS20206 PE=4 SV=1
A0A0M3KIS5	6	6	6	6	6	6	0.18	111	1.46	5.17	27854	IF rod domain-containing protein OS=Anisakis simplex OX=6269 PE=3 SV=1
A0A0M3KH96	2	2	2	2	2	2	0.17	111	0.8	5.76	14087	CLE-1C protein (inferred by orthology to a C. elegans protein) OS=Anisakis simplex OX=6269 PE=4 SV=1
A0A0M3JDV7	1	1	2	2	1	1	0.33	110	0.84	7.82	6579	Uncharacterized protein OS=Anisakis simplex OX=6269 GN=ASIM_LOCUS5588 PE=4 SV=1
A0A158PNS1	1	1	1	1	1	1	0.01	109	0.03	7.72	122980	NUC domain-containing protein OS=Anisakis simplex OX=6269 GN=ASIM_LOCUS12208 PE=4 SV=1
A0A0M3KEU9	3	3	4	4	3	3	0.19	105	0.92	6.65	19067	S-formylglutathione hydrolase (inferred by orthology to a human protein) OS=Anisakis simplex OX=6269 GN=ASIM_LOCUS18896 PE=4 SV=1
A0A0M3J414	1	1	1	1	1	1	0.14	104	0.35	5.88	13791	Uncharacterized protein OS=Anisakis simplex OX=6269 GN=ASIM_LOCUS2147 PE=4 SV=1
A0A0M3JLC5	3	3	3	3	3	3	0.19	103	1.11	4.75	16603	Uncharacterized protein OS=Anisakis simplex OX=6269 PE=4 SV=1
A0A0M3K555	2	2	3	3	2	2	0.08	102	0.33	5.77	29525	Col_cuticle_N domain-containing protein OS=Anisakis simplex OX=6269 GN=ASIM_LOCUS15503 PE=4 SV=1
A0A0M3J1S0	2	2	2	2	2	2	0.05	102	0.43	8.75	23386	IF rod domain-containing protein OS=Anisakis simplex OX=6269 GN=ASIM_LOCUS1354 PE=3 SV=1
A0A0M3K9V2	2	2	3	3	2	2	0.05	100	0.13	5.46	67864	Heat shock 70 kDa protein cognate 1 (inferred by orthology to a D. melanogaster protein) OS=Anisakis simplex OX=6269 GN=ASIM_LOCUS17150 PE=3 SV=1
A0A0M3KGD5	1	1	1	1	1	1	0.07	97	0.18	6.43	24635	Col_cuticle_N domain-containing protein OS=Anisakis simplex OX=6269 GN=ASIM_LOCUS19433 PE=4 SV=1
A0A0M3JWS2	2	2	2	2	2	2	0.22	97	0.66	4.82	16366	Uncharacterized protein OS=Anisakis simplex OX=6269 GN=ASIM_LOCUS12219 PE=4 SV=1
A0A0M3J577	3	3	4	4	3	3	0.3	96	1.72	7.11	12352	Galectin OS=Anisakis simplex OX=6269 PE=4 SV=1
A0A0M3J0H6	3	3	4	4	3	3	0.13	95	0.72	9.26	23067	Uncharacterized protein OS=Anisakis simplex OX=6269 GN=ASIM_LOCUS909 PE=4 SV=1
A0A0M3JYN5	2	2	2	2	2	2	0.04	95	0.13	9.04	69551	Uncharacterized protein OS=Anisakis simplex OX=6269 GN=ASIM_LOCUS12996 PE=4 SV=1
A0A0M3J7L6	2	2	2	2	2	2	0.11	93	0.42	7.01	23699	ATP-dependent (S)-NAD(P)H-hydrate dehydratase OS=Anisakis simplex OX=6269 GN=ASIM_LOCUS3397 PE=3 SV=1
A0A0M3KCL4	1	1	1	1	1	1	0.06	93	0.12	4	38136	Uncharacterized protein OS=Anisakis simplex OX=6269 PE=4 SV=1
A0A0M3J064	2	2	2	2	2	2	0.11	93	0.42	6.07	23932	Aspartate aminotransferase (inferred by orthology to a S. mansoni protein) OS=Anisakis simplex OX=6269 GN=ASIM_LOCUS797 PE=4 SV=1
A0A0M3KBE3	2	2	3	3	2	2	0.02	91	0.19	5.99	48374	Uncharacterized protein OS=Anisakis simplex OX=6269 GN=ASIM_LOCUS17691 PE=3 SV=1
A0A0M3K9X8	1	1	1	1	1	1	0.03	91	0.07	5.27	64636	Carboxylic ester hydrolase OS=Anisakis simplex OX=6269 GN=ASIM_LOCUS17176 PE=3 SV=1
A0A0M3JT99	1	1	1	1	1	1	0.04	91	0.14	6.14	32684	Proteasome subunit alpha type OS=Anisakis simplex OX=6269 GN=ASIM_LOCUS10803 PE=3 SV=1
A0A0M3K7H9	3	3	4	4	3	3	0.3	91	3.26	9.89	11330	Uncharacterized protein OS=Anisakis simplex OX=6269 GN=ASIM_LOCUS16327 PE=4 SV=1
A0A0M3JBK1	3	3	4	4	3	3	0.11	90	1.16	8.62	16150	Aldedh domain-containing protein OS=Anisakis simplex OX=6269 PE=3 SV=1
A0A0M3K5J4	1	1	3	3	1	1	0.28	88	0.37	4.37	13088	Uncharacterized protein OS=Anisakis simplex OX=6269 GN=ASIM_LOCUS15642 PE=4 SV=1
A0A0M3K810	4	4	4	4	4	4	0.11	87	0.41	5.9	49032	Dipeptidase C (inferred by orthology to a D. melanogaster protein) OS=Anisakis simplex OX=6269 GN=ASIM_LOCUS16508 PE=3 SV=1
A0A0M3K9E5	3	2	4	3	3	2	0.07	86	0.17	5.96	53949	M20_dimer domain-containing protein OS=Anisakis simplex OX=6269 GN=ASIM_LOCUS16994 PE=4 SV=1
A0A0M3JT42	2	2	2	2	2	2	0.09	84	0.46	6.84	22147	Peptidyl-prolyl cis-trans isomerase OS=Anisakis simplex OX=6269 GN=ASIM_LOCUS10736 PE=3 SV=1
A0A0M3J0M4	3	3	3	3	3	3	0.1	84	0.4	5.37	37450	Putative actin (inferred by orthology to a S. mansoni protein) OS=Anisakis simplex OX=6269 GN=ASIM_LOCUS957 PE=3 SV=1
A0A0M3KFL0	1	1	2	2	1	1	0.11	84	0.29	9.14	16073	Probable cytochrome c 2.2 (inferred by orthology to a C. elegans protein) OS=Anisakis simplex OX=6269 GN=ASIM_LOCUS19158 PE=3 SV=1
A0A0M3KAE7	2	2	2	2	2	2	0.18	82	0.59	4.74	18026	Glycine cleavage system H protein OS=Anisakis simplex OX=6269 GN=ASIM_LOCUS17345 PE=3 SV=1
A0A0M3JTD5	3	3	3	3	3	3	0.07	82	0.39	6.01	38678	Inositol-1-monophosphatase OS=Anisakis simplex OX=6269 GN=ASIM_LOCUS10843 PE=3 SV=1
A0A0M3KGY5	1	1	2	2	1	1	0.08	82	0.31	6.38	15526	Uncharacterized protein OS=Anisakis simplex OX=6269 PE=4 SV=1
A0A0M3J539	1	1	1	1	1	1	0.08	81	0.23	9.73	20029	PDZ domain-containing protein OS=Anisakis simplex OX=6269 GN=ASIM_LOCUS2520 PE=4 SV=1
A0A0M3JZU3	1	1	1	1	1	1	0.07	81	0.15	4.94	30036	Col_cuticle_N domain-containing protein OS=Anisakis simplex OX=6269 GN=ASIM_LOCUS13479 PE=4 SV=1
A0A0M3JTT6	3	3	3	3	3	3	0.13	81	0.94	5.82	18755	FABP domain-containing protein OS=Anisakis simplex OX=6269 GN=ASIM_LOCUS11021 PE=4 SV=1
A0A158PPN0	2	2	2	2	2	2	0.03	81	0.1	6.09	91036	Filamin-B (inferred by orthology to a human protein) OS=Anisakis simplex OX=6269 GN=ASIM_LOCUS14513 PE=4 SV=1
A0A0M3JVB3	1	1	1	1	1	1	0.01	80	0.04	5.71	99637	Calpain clp-1 (inferred by orthology to a C. elegans protein) OS=Anisakis simplex OX=6269 GN=ASIM_LOCUS11628 PE=3 SV=1
A0A0M3K9Z6	2	2	2	2	2	2	0.05	80	0.22	4.98	42087	IF rod domain-containing protein OS=Anisakis simplex OX=6269 PE=3 SV=1
A0A0M3K6U5	2	2	3	3	2	2	0.05	80	0.17	5.63	54545	Uncharacterized protein OS=Anisakis simplex OX=6269 GN=ASIM_LOCUS16093 PE=4 SV=1
A0A0M3K4K2	1	1	1	1	1	1	0	79	0.01	4.47	316357	Uncharacterized protein OS=Anisakis simplex OX=6269 GN=ASIM_LOCUS15300 PE=4 SV=1
A0A0M3K6E2	2	2	2	2	2	2	0.05	79	0.17	5.06	52924	Uncharacterized protein OS=Anisakis simplex OX=6269 GN=ASIM_LOCUS15940 PE=4 SV=1
A0A0M3JSH7	1	1	1	1	1	1	0.06	79	0.16	5.23	28969	Proteasome endopeptidase complex OS=Anisakis simplex OX=6269 GN=ASIM_LOCUS10493 PE=3 SV=1
A0A0M3J349	2	2	2	2	2	2	0.15	78	0.82	6.29	13800	DUF4440 domain-containing protein OS=Anisakis simplex OX=6269 GN=ASIM_LOCUS1832 PE=4 SV=1
A0A0M3KBV3	3	3	3	3	3	3	0.12	77	0.46	5.11	33069	Uncharacterized protein OS=Anisakis simplex OX=6269 GN=ASIM_LOCUS17851 PE=4 SV=1
A0A0M3JGD2	4	4	4	4	4	4	0.38	77	3.51	4.86	10929	Uncharacterized protein OS=Anisakis simplex OX=6269 PE=4 SV=1
A0A0M3J5J0	3	3	4	4	3	3	0.15	77	0.66	6.92	24612	Uncharacterized protein OS=Anisakis simplex OX=6269 GN=ASIM_LOCUS2674 PE=3 SV=1
A0A0M3J766	1	1	1	1	1	1	0.08	76	0.36	5.82	13509	Uncharacterized protein OS=Anisakis simplex OX=6269 GN=ASIM_LOCUS3249 PE=4 SV=1
A0A158PPJ1	2	2	2	2	2	2	0.06	76	0.22	6.16	42353	D-aspartate oxidase (inferred by orthology to a human protein) OS=Anisakis simplex OX=6269 GN=ASIM_LOCUS14234 PE=4 SV=1
A0A0M3KD77	4	4	4	4	4	4	0.17	75	0.69	9	31810	Sulfhydryl oxidase (inferred by orthology to a C. elegans protein) OS=Anisakis simplex OX=6269 GN=ASIM_LOCUS18325 PE=4 SV=1
A0A0M3K299	1	1	3	3	1	1	0.06	75	0.47	4.99	21651	Metalloendopeptidase OS=Anisakis simplex OX=6269 GN=ASIM_LOCUS14439 PE=4 SV=1
A0A0M3K7Q0	3	3	3	3	3	3	0.11	74	0.46	5.23	33222	Uncharacterized protein OS=Anisakis simplex OX=6269 PE=4 SV=1
A0A0M3KI67	1	1	2	2	1	1	0.05	74	0.2	9.37	22770	Galectin OS=Anisakis simplex OX=6269 GN=ASIM_LOCUS20065 PE=4 SV=1
A0A0M3K5Y3	2	2	2	2	2	2	0.03	74	0.16	6.69	57660	Dihydrolipoamide acetyltransferase component of pyruvate dehydrogenase complex OS=Anisakis simplex OX=6269 GN=ASIM_LOCUS15781 PE=3 SV=1
A0A0M3JQQ1	1	1	1	1	1	1	0.4	74	1.23	7.98	4912	Uncharacterized protein OS=Anisakis simplex OX=6269 GN=ASIM_LOCUS9737 PE=4 SV=1
A0A158PMT6	2	2	3	3	2	2	0	74	0.02	5.63	414144	Uncharacterized protein OS=Anisakis simplex OX=6269 GN=ASIM_LOCUS9870 PE=4 SV=1
A0A0M3KAU7	2	2	4	4	2	2	0.09	73	0.65	4.46	16540	Galectin OS=Anisakis simplex OX=6269 PE=4 SV=1
A0A0M3K1W8	2	2	2	2	2	2	0.05	73	0.21	7.92	43448	ZP domain-containing protein OS=Anisakis simplex OX=6269 GN=ASIM_LOCUS14290 PE=4 SV=1
A0A0M3K6L1	4	4	4	4	4	4	0.17	73	1.19	5.77	21346	Superoxide dismutase [Cu-Zn] OS=Anisakis simplex OX=6269 GN=ASIM_LOCUS16009 PE=3 SV=1
A0A0M3J250	2	2	4	4	2	2	0.14	72	0.6	6.32	17599	Annexin OS=Anisakis simplex OX=6269 GN=ASIM_LOCUS1483 PE=4 SV=1
A0A0M3J9Q1	2	2	3	3	2	2	0.18	72	0.95	4.64	12318	Ig-like domain-containing protein OS=Anisakis simplex OX=6269 PE=4 SV=1
A0A0M3K4Z6	1	1	1	1	1	1	0.02	72	0.04	6.09	110816	Uncharacterized protein OS=Anisakis simplex OX=6269 GN=ASIM_LOCUS15444 PE=4 SV=1
A0A0M3K3G9	2	2	2	2	2	2	0.02	71	0.05	5.06	160483	Uncharacterized protein OS=Anisakis simplex OX=6269 GN=ASIM_LOCUS14917 PE=4 SV=1
A0A0M3JYQ4	2	2	3	2	2	2	0.15	70	0.66	4.97	16366	Nucleoredoxin-like protein 2 (inferred by orthology to a human protein) OS=Anisakis simplex OX=6269 GN=ASIM_LOCUS13017 PE=4 SV=1
A0A0M3JAH0	1	1	1	1	1	1	0.14	69	0.29	4.93	16046	Pepsin-I3 domain-containing protein OS=Anisakis simplex OX=6269 PE=4 SV=1
A0A0M3JTF7	1	1	1	1	1	1	0.05	68	0.16	4.71	29023	Peptidase A1 domain-containing protein OS=Anisakis simplex OX=6269 PE=3 SV=1
A0A0M3K1I6	4	4	4	4	4	4	0.28	68	1.08	8.91	22790	Uncharacterized protein OS=Anisakis simplex OX=6269 GN=ASIM_LOCUS14140 PE=4 SV=1
A0A0M3K583	1	1	1	1	1	1	0.05	67	0.13	4.94	34001	Cht7 (inferred by orthology to a D. melanogaster protein) OS=Anisakis simplex OX=6269 PE=3 SV=1
A0A0M3KDB7	1	1	2	2	1	1	0.08	67	0.49	5.63	10367	Globin-like protein (inferred by orthology to a C. elegans protein) OS=Anisakis simplex OX=6269 GN=ASIM_LOCUS18366 PE=4 SV=1
A0A0M3JMN7	1	1	1	1	1	1	0.14	67	0.32	6.15	14906	Uncharacterized protein OS=Anisakis simplex OX=6269 PE=4 SV=1
A0A0M3K163	1	1	1	1	1	1	0.02	66	0.1	5.89	43675	Methionine aminopeptidase OS=Anisakis simplex OX=6269 GN=ASIM_LOCUS14005 PE=3 SV=1
A0A0M3JXL8	1	1	1	1	1	1	0.01	65	0.03	5.96	168941	Uncharacterized protein OS=Anisakis simplex OX=6269 GN=ASIM_LOCUS12568 PE=4 SV=1
A0A0M3K8S1	4	4	6	6	4	4	0.08	65	0.28	8.84	68251	B12-binding domain-containing protein OS=Anisakis simplex OX=6269 GN=ASIM_LOCUS16769 PE=4 SV=1
A0A0M3KAB8	1	1	1	1	1	1	0.05	64	0.2	8.59	23146	Uncharacterized protein OS=Anisakis simplex OX=6269 GN=ASIM_LOCUS17316 PE=3 SV=1
A0A0M3KA05	2	2	2	2	2	2	0.17	64	0.62	4.68	17091	SXP/RAL-2 family protein 2 isoform 1 OS=Anisakis simplex OX=6269 PE=4 SV=1
A0A0M3KFJ2	1	1	2	2	1	1	0.14	64	0.59	4.66	8803	Calmodulin (inferred by orthology to a C. elegans protein) OS=Anisakis simplex OX=6269 GN=ASIM_LOCUS19140 PE=3 SV=1
A0A0M3KFJ8	2	2	2	2	2	2	0.05	64	0.37	9.01	26761	Uncharacterized protein OS=Anisakis simplex OX=6269 PE=4 SV=1
A0A0M3J718	1	1	1	1	1	1	0.09	61	0.3	7.85	15676	Superoxide dismutase [Cu-Zn] OS=Anisakis simplex OX=6269 GN=ASIM_LOCUS3200 PE=3 SV=1
A0A0M3IY31	1	1	1	1	1	1	0.02	60	0.07	6.9	62543	Phosphoglucomutase (inferred by orthology to a D. melanogaster protein) OS=Anisakis simplex OX=6269 GN=PGM1 PE=3 SV=1
A0A0M3JER1	1	1	1	1	1	1	0.12	60	0.46	9.3	10824	Uncharacterized protein OS=Anisakis simplex OX=6269 GN=ASIM_LOCUS5895 PE=4 SV=1
A0A0M3IYN1	1	1	1	1	1	1	0.04	60	0.22	5.19	20789	Vitellogenin domain-containing protein OS=Anisakis simplex OX=6269 GN=ASIM_LOCUS264 PE=4 SV=1
A0A0M3JW23	2	2	2	2	2	2	0.02	59	0.05	4.9	185383	Uncharacterized protein OS=Anisakis simplex OX=6269 PE=4 SV=2
A0A158PMT2	2	2	3	3	2	2	0.09	59	0.45	9.07	22518	Methylmalonyl-CoA epimerase, mitochondrial (inferred by orthology to a human protein) OS=Anisakis simplex OX=6269 GN=ASIM_LOCUS9861 PE=4 SV=1
A0A0M3K6U9	1	1	1	1	1	1	0.03	59	0.12	5.61	38416	Peptidylprolyl isomerase OS=Anisakis simplex OX=6269 GN=ASIM_LOCUS16097 PE=4 SV=1
A0A0M3J2S3	1	1	2	2	1	1	0.22	58	0.23	9.13	20384	Uncharacterized protein OS=Anisakis simplex OX=6269 GN=ASIM_LOCUS1706 PE=4 SV=1
A0A0M3KCB1	3	3	3	3	3	3	0.07	58	0.32	6.67	45270	Uncharacterized protein OS=Anisakis simplex OX=6269 PE=4 SV=1
A0A0M3IZF7	1	1	1	1	1	1	0.01	58	0.06	6.27	70368	Uncharacterized protein OS=Anisakis simplex OX=6269 GN=ASIM_LOCUS540 PE=3 SV=1
A0A0M3JKU5	1	1	1	1	1	1	0.7	58	1.57	5.04	4125	Uncharacterized protein OS=Anisakis simplex OX=6269 GN=ASIM_LOCUS8029 PE=4 SV=1
RS27A_HUMAN	1	1	1	1	1	1	0.06	57	0.26	9.68	18229	>sp|RS27A_HUMAN|
A0A0M3J189	1	1	1	1	1	1	0.13	57	0.52	5.66	9793	COesterase domain-containing protein OS=Anisakis simplex OX=6269 GN=ASIM_LOCUS1172 PE=4 SV=1
A0A0M3JAW8	1	1	1	1	1	1	0.13	57	0.53	9.58	9648	Uncharacterized protein OS=Anisakis simplex OX=6269 GN=ASIM_LOCUS4553 PE=4 SV=1
A0A0M3J4N7	2	2	2	2	2	2	0.07	57	0.34	4.98	28547	Uncharacterized protein OS=Anisakis simplex OX=6269 GN=ASIM_LOCUS2370 PE=4 SV=1
A0A0M3K3M8	1	1	1	1	1	1	0.07	56	0.23	8.23	20056	Glutathione peroxidase OS=Anisakis simplex OX=6269 GN=ASIM_LOCUS14976 PE=3 SV=1
A0A0M3JSC0	1	1	1	1	1	1	0.01	56	0.02	5.17	183065	Uncharacterized protein OS=Anisakis simplex OX=6269 GN=ASIM_LOCUS10417 PE=4 SV=2
A0A0M3K6N3	1	1	1	1	1	1	0.08	56	0.29	4.92	16453	Myosin, essential light chain (inferred by orthology to a C. elegans protein) OS=Anisakis simplex OX=6269 PE=4 SV=1
A0A0M3JU57	1	1	3	3	1	1	0.04	56	0.53	4.17	19477	Troponin-like protein OS=Anisakis simplex OX=6269 PE=4 SV=1
A0A0M3JUS6	2	2	3	3	2	2	0.09	56	0.37	6.56	26258	Steroidogenic acute regulatory-like protein 1 (inferred by orthology to a C. elegans protein) OS=Anisakis simplex OX=6269 GN=ASIM_LOCUS11416 PE=4 SV=1
A0A0M3K609	1	1	1	1	1	1	0.04	56	0.22	4.67	20586	Annexin OS=Anisakis simplex OX=6269 GN=ASIM_LOCUS15807 PE=3 SV=1
A0A0M3JRP8	1	1	1	1	1	1	0.05	56	0.2	4.95	22390	Translationally-controlled tumor protein homolog (inferred by orthology to a C. elegans protein) OS=Anisakis simplex OX=6269 GN=ASIM_LOCUS10153 PE=3 SV=1
A0A158PN20	1	1	2	2	1	1	0.03	56	0.18	9.09	25906	Carboxylic ester hydrolase OS=Anisakis simplex OX=6269 GN=ASIM_LOCUS10400 PE=3 SV=1
A0A0M3JET2	1	1	1	1	1	1	0.1	56	0.68	4.61	7780	Uncharacterized protein OS=Anisakis simplex OX=6269 GN=ASIM_LOCUS5919 PE=4 SV=1
A0A0M3K1E1	1	1	1	1	1	1	0.02	56	0.09	4.98	47976	Endoplasmic reticulum resident protein 44 (inferred by orthology to a human protein) OS=Anisakis simplex OX=6269 GN=ASIM_LOCUS14091 PE=4 SV=1
A0A0M3J4J6	1	1	1	1	1	1	0.1	56	0.38	6.78	12754	Protein disulfide-isomerase A3 (inferred by orthology to a human protein) OS=Anisakis simplex OX=6269 PE=4 SV=1
A0A0M3K9Z0	2	2	2	2	2	2	0.09	56	0.33	7.83	29072	Uncharacterized protein OS=Anisakis simplex OX=6269 GN=ASIM_LOCUS17188 PE=4 SV=1
A0A158PNJ5	1	1	1	1	1	1	0.02	56	0.08	6.67	53625	Uncharacterized protein OS=Anisakis simplex OX=6269 GN=ASIM_LOCUS11677 PE=4 SV=1
A0A158PNW5	2	2	2	2	2	2	0.01	55	0.02	6.71	442346	Uncharacterized protein OS=Anisakis simplex OX=6269 PE=4 SV=1
A0A0M3JGV0	1	1	1	1	1	1	0.12	55	0.35	4.76	13758	Uncharacterized protein OS=Anisakis simplex OX=6269 PE=4 SV=1
A0A0M3JZU4	1	1	1	1	1	1	0.03	55	0.14	5.92	31735	Uncharacterized protein OS=Anisakis simplex OX=6269 GN=ASIM_LOCUS13481 PE=4 SV=1
A0A0M3JC03	1	1	1	1	1	1	0.13	55	0.49	5.13	10196	Protein disulfide-isomerase A3 (inferred by orthology to a human protein) OS=Anisakis simplex OX=6269 PE=4 SV=1
A0A0M3IZ89	1	1	1	1	1	1	0.03	54	0.09	5.62	46888	Basement membrane proteoglycan (inferred by orthology to a C. elegans protein) OS=Anisakis simplex OX=6269 GN=ASIM_LOCUS472 PE=4 SV=1
A0A0M3JDR4	1	1	1	1	1	1	0.04	54	0.26	9.67	18239	Alpha-1,4 glucan phosphorylase OS=Anisakis simplex OX=6269 GN=ASIM_LOCUS5543 PE=3 SV=1
A0A0M3K2T7	1	1	1	1	1	1	0.03	54	0.12	8.62	36165	Uncharacterized protein OS=Anisakis simplex OX=6269 GN=ASIM_LOCUS14664 PE=4 SV=1
A0A0M3KHB6	1	1	1	1	1	1	0.04	54	0.2	7.83	22444	Uncharacterized protein OS=Anisakis simplex OX=6269 PE=4 SV=1
A0A0M3JZS8	1	1	1	1	1	1	0.13	53	0.18	8.19	25517	Uncharacterized protein OS=Anisakis simplex OX=6269 GN=ASIM_LOCUS13459 PE=4 SV=1
A0A0M3K9Y4	1	1	1	1	1	1	0.03	53	0.12	6.48	38237	Uncharacterized protein OS=Anisakis simplex OX=6269 GN=ASIM_LOCUS17182 PE=4 SV=1
A0A0M3J4G9	1	1	1	1	1	1	0.11	53	0.53	5.34	9686	Uncharacterized protein OS=Anisakis simplex OX=6269 GN=ASIM_LOCUS2302 PE=4 SV=1
A0A0M3JVN6	1	1	1	1	1	1	0.02	52	0.07	5	59153	Uncharacterized protein OS=Anisakis simplex OX=6269 GN=ASIM_LOCUS11760 PE=4 SV=1
A0A0M3KD83	2	1	2	1	2	1	0.05	52	0.11	5.22	40941	Carboxylic ester hydrolase OS=Anisakis simplex OX=6269 GN=ASIM_LOCUS18331 PE=3 SV=1
A0A0M3KAH3	1	1	1	1	1	1	0.02	52	0.06	4.6	72222	Col_cuticle_N domain-containing protein OS=Anisakis simplex OX=6269 PE=4 SV=1
A0A0M3K1G1	1	1	1	1	1	1	0.05	51	0.11	8.7	41114	PB1 domain-containing protein OS=Anisakis simplex OX=6269 GN=ASIM_LOCUS14113 PE=4 SV=1
A0A0M3J4K5	1	1	1	1	1	1	0.02	51	0.13	8.67	34647	Leukotriene A-4 hydrolase (inferred by orthology to a human protein) OS=Anisakis simplex OX=6269 PE=4 SV=1
A0A0M3KI65	1	1	1	1	1	1	0.06	51	0.21	9.36	22362	VWFA domain-containing protein OS=Anisakis simplex OX=6269 PE=4 SV=1
A0A0M3JUR6	1	1	1	1	1	1	0.02	51	0.08	7.89	52279	Uncharacterized protein OS=Anisakis simplex OX=6269 GN=ASIM_LOCUS11404 PE=4 SV=1
A0A0M3IYC4	1	1	1	1	1	1	0	50	0.02	6.22	182666	Uncharacterized protein OS=Anisakis simplex OX=6269 PE=4 SV=1
A0A0M3J523	1	1	1	1	1	1	0.02	50	0.14	6.36	32720	Intraflagellar transport protein 88 homolog (inferred by orthology to a human protein) OS=Anisakis simplex OX=6269 GN=ASIM_LOCUS2506 PE=4 SV=1
A0A0M3JM74	1	1	1	1	1	1	0.12	50	0.5	4.45	10108	Alpha-1,4 glucan phosphorylase OS=Anisakis simplex OX=6269 PE=3 SV=1
A0A0M3J8F3	1	1	1	1	1	1	0.04	49	0.28	9.79	16512	Uncharacterized protein OS=Anisakis simplex OX=6269 GN=ASIM_LOCUS3686 PE=3 SV=1
A0A0M3JA06	1	1	1	1	1	1	0.08	49	0.4	7.1	12271	Galectin OS=Anisakis simplex OX=6269 GN=ASIM_LOCUS4238 PE=4 SV=1
A0A0M3JVG7	1	1	1	1	1	1	0.03	49	0.13	8.04	33869	Uncharacterized protein OS=Anisakis simplex OX=6269 GN=ASIM_LOCUS11688 PE=4 SV=1
A0A0M3K1Z2	1	1	1	1	1	1	0.04	49	0.16	8.62	28840	Steroidogenic acute regulatory-like protein 1 (inferred by orthology to a C. elegans protein) OS=Anisakis simplex OX=6269 GN=ASIM_LOCUS14316 PE=4 SV=1
A0A0M3K144	1	1	1	1	1	1	0.03	49	0.16	5.07	27871	Proteasome subunit alpha type OS=Anisakis simplex OX=6269 PE=3 SV=1
A0A0M3JL65	1	1	1	1	1	1	0.09	49	0.47	3.91	10644	Peptidase A1 domain-containing protein OS=Anisakis simplex OX=6269 GN=ASIM_LOCUS8148 PE=3 SV=1
A0A0M3JFE7	1	1	1	1	1	1	0.07	48	0.28	9.77	16524	Putative aspartyl aminopeptidase (inferred by orthology to a C. elegans protein) OS=Anisakis simplex OX=6269 GN=ASIM_LOCUS6127 PE=3 SV=1
A0A0M3J1U3	1	1	1	1	1	1	0.08	48	0.18	4.46	25756	Uncharacterized protein OS=Anisakis simplex OX=6269 GN=ASIM_LOCUS1376 PE=4 SV=1
A0A0M3JVD3	1	1	1	1	1	1	0.08	48	0.2	6.32	23460	Glutathione S-transferase class-mu 28 kDa isozyme (inferred by orthology to a S. mansoni protein) OS=Anisakis simplex OX=6269 GN=ASIM_LOCUS11649 PE=3 SV=1
A0A0M3KKQ6	1	1	1	1	1	1	0.21	48	0.48	9.19	10383	LTD domain-containing protein OS=Anisakis simplex OX=6269 GN=ASIM_LOCUS20954 PE=4 SV=1
A0A0M3KD54	1	1	1	1	1	1	0.01	47	0.06	5.3	72058	Cation_ATPase_C domain-containing protein OS=Anisakis simplex OX=6269 PE=3 SV=1
A0A158PP56	1	1	1	1	1	1	0.02	47	0.08	6.39	53744	Uncharacterized protein OS=Anisakis simplex OX=6269 GN=ASIM_LOCUS13155 PE=4 SV=1
A0A0M3KE06	1	1	1	1	1	1	0.02	47	0.08	4.82	57450	Papilin (inferred by orthology to a C. elegans protein) OS=Anisakis simplex OX=6269 GN=ASIM_LOCUS18603 PE=4 SV=1
A0A0M3JRB0	1	1	1	1	1	1	0.04	46	0.22	6.67	20583	Uncharacterized protein OS=Anisakis simplex OX=6269 GN=ASIM_LOCUS9986 PE=4 SV=1
A0A0M3KED1	1	1	1	1	1	1	0.05	46	0.11	4.19	41554	Uncharacterized protein OS=Anisakis simplex OX=6269 PE=4 SV=1
A0A0M3K8Y5	1	1	1	1	1	1	0.02	46	0.08	7.28	52772	AcetylCoA_hyd_C domain-containing protein OS=Anisakis simplex OX=6269 PE=4 SV=1
A0A0M3JDQ7	1	1	1	1	1	1	0.12	46	0.34	6.36	13997	Ground-like domain-containing protein OS=Anisakis simplex OX=6269 GN=ASIM_LOCUS5539 PE=4 SV=1
A0A0M3K9C1	1	1	1	1	1	1	0.08	46	0.22	8.1	21079	Pepsin-I3 domain-containing protein OS=Anisakis simplex OX=6269 GN=ASIM_LOCUS16970 PE=4 SV=1
K1H1_HUMAN	1	1	1	1	1	1	0.02	46	0.09	4.87	48352	>sp|K1H1_HUMAN|
A0A0M3JSE0	1	1	1	1	1	1	0.03	46	0.08	6.14	54400	M20_dimer domain-containing protein OS=Anisakis simplex OX=6269 GN=ASIM_LOCUS10444 PE=4 SV=1
A0A0M3K9Z2	2	2	2	2	2	2	0.04	45	0.17	8.43	54365	NtCtMGAM_N domain-containing protein OS=Anisakis simplex OX=6269 GN=ASIM_LOCUS17190 PE=3 SV=1
A0A0M3K2Z8	1	1	1	1	1	1	0.02	45	0.1	6.2	43944	Probable elongation factor 1-gamma (inferred by orthology to a C. elegans protein) OS=Anisakis simplex OX=6269 GN=ASIM_LOCUS14737 PE=4 SV=1
A0A0M3KCR7	1	1	1	1	1	1	0.03	44	0.12	6.92	36834	DUF1907 domain-containing protein OS=Anisakis simplex OX=6269 GN=ASIM_LOCUS18165 PE=4 SV=1
A0A0M3J1C4	1	1	1	1	1	1	0.08	44	0.43	11.2	11408	Histone H4 OS=Anisakis simplex OX=6269 GN=ASIM_LOCUS1207 PE=3 SV=1
A0A0M3JX49	1	1	1	1	1	1	0.01	44	0.03	8.13	123085	Uncharacterized protein OS=Anisakis simplex OX=6269 GN=ASIM_LOCUS12369 PE=4 SV=1
A0A0M3JUZ5	1	1	1	1	1	1	0.03	44	0.1	6.52	44393	Uncharacterized protein OS=Anisakis simplex OX=6269 GN=ASIM_LOCUS11492 PE=4 SV=1
A0A0M3JIQ9	1	1	1	1	1	1	0.15	43	1.13	9.04	5227	Uncharacterized protein OS=Anisakis simplex OX=6269 GN=ASIM_LOCUS7289 PE=4 SV=1
A0A0M3JWG7	1	1	1	1	1	1	0.03	43	0.14	7.6	32577	Putative deoxyribose-phosphate aldolase (inferred by orthology to a C. elegans protein) OS=Anisakis simplex OX=6269 GN=ASIM_LOCUS12088 PE=4 SV=1
A0A0M3JSQ0	1	1	1	1	1	1	0.04	43	0.16	7.64	28216	Uncharacterized protein OS=Anisakis simplex OX=6269 GN=ASIM_LOCUS10578 PE=4 SV=1
A0A0M3JF28	1	1	1	1	1	1	0.1	43	0.33	4.66	14284	Ubiquitin fusion degradation protein 1 homolog (inferred by orthology to a C. elegans protein) OS=Anisakis simplex OX=6269 GN=ASIM_LOCUS6016 PE=4 SV=1
A0A0M3JD48	1	1	1	1	1	1	0.06	43	0.36	5.89	13548	Uncharacterized protein OS=Anisakis simplex OX=6269 PE=4 SV=1
A0A0M3JEQ3	1	1	1	1	1	1	0.07	43	0.27	9.01	17667	Peptidase_M1 domain-containing protein OS=Anisakis simplex OX=6269 GN=ASIM_LOCUS5887 PE=4 SV=1
A0A0M3JGN4	1	1	1	1	1	1	0.09	42	0.33	4.88	14354	Uncharacterized protein OS=Anisakis simplex OX=6269 GN=ASIM_LOCUS6567 PE=4 SV=1
A0A0M3J2S6	1	1	1	1	1	1	0.02	42	0.08	4.79	54815	Uncharacterized protein OS=Anisakis simplex OX=6269 PE=4 SV=1
A0A158PMZ9	1	1	1	1	1	1	0.03	42	0.06	5.43	72707	Uncharacterized protein OS=Anisakis simplex OX=6269 GN=ASIM_LOCUS10261 PE=4 SV=1
A0A0M3IYQ0	1	1	1	1	1	1	0.02	42	0.12	5.47	36035	Cathepsin F (inferred by orthology to a S. mansoni protein) OS=Anisakis simplex OX=6269 GN=ASIM_LOCUS283 PE=3 SV=1
A0A0M3JRD2	1	1	1	1	1	1	0.05	42	0.14	8.56	32208	NAD(P)H-hydrate epimerase OS=Anisakis simplex OX=6269 GN=ASIM_LOCUS10011 PE=3 SV=1
A0A0M3JR55	1	1	1	1	1	1	0.04	42	0.14	9.27	32708	Col_cuticle_N domain-containing protein OS=Anisakis simplex OX=6269 GN=ASIM_LOCUS9922 PE=4 SV=1
A0A0M3JU93	1	1	1	1	1	1	0.06	42	0.23	5.68	19756	Eukaryotic translation initiation factor 5A OS=Anisakis simplex OX=6269 GN=ASIM_LOCUS11200 PE=3 SV=1
A0A0M3J7F3	2	1	2	1	2	1	0.08	41	0.4	6.82	12315	Galectin OS=Anisakis simplex OX=6269 GN=ASIM_LOCUS3338 PE=4 SV=1
A0A0M3J866	1	1	1	1	1	1	0.05	41	0.24	4.66	19058	Carboxypeptidase OS=Anisakis simplex OX=6269 GN=ASIM_LOCUS3599 PE=3 SV=1
A0A0M3J245	1	1	1	1	1	1	0.05	41	0.25	6.33	18489	ADF-H domain-containing protein OS=Anisakis simplex OX=6269 GN=ASIM_LOCUS1478 PE=3 SV=1
A0A0M3K0A2	1	1	1	1	1	1	0.02	41	0.05	5.49	90726	Uncharacterized protein OS=Anisakis simplex OX=6269 PE=4 SV=1
A0A0M3JYS8	1	1	1	1	1	1	0.06	40	0.18	6.32	25595	Uncharacterized protein OS=Anisakis simplex OX=6269 GN=ASIM_LOCUS13045 PE=4 SV=1
A0A0M3JZR1	1	1	1	1	1	1	0.02	40	0.09	5.37	50300	Rab GDP dissociation inhibitor OS=Anisakis simplex OX=6269 GN=ASIM_LOCUS13439 PE=3 SV=1
A0A0M3J7M4	1	1	1	1	1	1	0.05	40	0.19	7.22	24068	Proteasome subunit beta type-4 (inferred by orthology to a D. melanogaster protein) OS=Anisakis simplex OX=6269 PE=4 SV=1
A0A0M3K8S6	1	1	1	1	1	1	0.02	40	0.1	9.43	42432	DUF1768 domain-containing protein OS=Anisakis simplex OX=6269 PE=4 SV=1
A0A0M3KE34	1	1	1	1	1	1	0.01	40	0.06	5.05	69356	Uncharacterized protein OS=Anisakis simplex OX=6269 PE=3 SV=1
A0A0M3JV67	1	1	1	1	1	1	0.04	39	0.24	6.12	19532	PDZ domain-containing protein OS=Anisakis simplex OX=6269 GN=ASIM_LOCUS11575 PE=4 SV=1
A0A0M3K8U2	1	1	1	1	1	1	0.02	39	0.06	5.08	69687	Uncharacterized protein OS=Anisakis simplex OX=6269 PE=4 SV=1
A0A0M3K7H4	1	1	1	1	1	1	0.03	39	0.12	8.87	38467	Aldo_ket_red domain-containing protein OS=Anisakis simplex OX=6269 GN=ASIM_LOCUS16322 PE=4 SV=1
A0A0M3JTH6	1	1	1	1	1	1	0.04	39	0.28	7.68	16995	UBIQUITIN_CONJUGAT_2 domain-containing protein OS=Anisakis simplex OX=6269 GN=ASIM_LOCUS10891 PE=4 SV=1
A0A0M3J3V0	1	1	1	1	1	1	0.09	39	0.17	5.65	27129	Col_cuticle_N domain-containing protein OS=Anisakis simplex OX=6269 GN=ASIM_LOCUS2083 PE=4 SV=1
A0A158PNL9	1	1	1	1	1	1	0.02	39	0.04	7.69	121442	Uncharacterized protein OS=Anisakis simplex OX=6269 GN=ASIM_LOCUS11887 PE=4 SV=1
A0A0M3JTD3	1	1	1	1	1	1	0.03	38	0.12	6.06	37630	Cathepsin L (inferred by orthology to a D. melanogaster protein) OS=Anisakis simplex OX=6269 GN=ASIM_LOCUS10841 PE=3 SV=1
A0A0M3JYB9	1	1	1	1	1	1	0.04	38	0.18	4.7	25005	Elongation factor 1-beta (inferred by orthology to a human protein) OS=Anisakis simplex OX=6269 GN=ASIM_LOCUS12859 PE=3 SV=1
A0A0M3JPG8	1	1	1	1	1	1	0.09	38	0.38	4.99	12805	Ig-like domain-containing protein OS=Anisakis simplex OX=6269 GN=ASIM_LOCUS9305 PE=4 SV=1
A0A0M3JVI9	1	1	1	1	1	1	0.04	38	0.17	5.12	26496	Uncharacterized protein OS=Anisakis simplex OX=6269 GN=ASIM_LOCUS11710 PE=4 SV=1
ALBU_HUMAN	1	1	1	1	1	1	0.02	38	0.06	5.92	70931	>sp|ALBU_HUMAN|

## Sheet: 3
3. Results of the comparison of the similarity of secretome proteins of A. simplex (s.s.) L3 larvae with S. lupi L3 larvae ES proteins.
Sequence name	Sequence desc.	Sequence length	Hit desc.	Hit ACC	E-Value	Similarity (%)	Bit-Score	Alignment length	Positives
tr|A0A044TP14|A0A044TP14_ONCVO	A0A0M3JVM9_ANISI Disorganized muscle protein 1 (inferred by orthology to a C. elegans protein) OS=Anisakis simplex OX=6269 GN=ASIM_LOCUS11752 PE=4 SV=1	321	gnl|BL_ORD_ID|54tr|A0A0M3JVM9|A0A0M3JVM9_ANISI Disorganized muscle protein 1 (inferred by orthology to a C. elegans protein) OS=Anisakis simplex OX=6269 GN=ASIM_LOCUS11752 PE=4 SV=1	54	0	98.7055	621.698	309	305
tr|A0A2G5SB15|A0A2G5SB15_9PELO	A0A0M3J0M4_ANISI Putative actin (inferred by orthology to a S. mansoni protein) OS=Anisakis simplex OX=6269 GN=ASIM_LOCUS957 PE=3 SV=1	397	gnl|BL_ORD_ID|77tr|A0A0M3J0M4|A0A0M3J0M4_ANISI Putative actin (inferred by orthology to a S. mansoni protein) OS=Anisakis simplex OX=6269 GN=ASIM_LOCUS957 PE=3 SV=1	77	0	97.2892	655.596	332	323
tr|A0A2P4UV26|A0A2P4UV26_CAERE	A0A0M3K916_ANISI Uncharacterized protein OS=Anisakis simplex OX=6269 GN=ASIM_LOCUS16864 PE=4 SV=1	856	gnl|BL_ORD_ID|40tr|A0A0M3K916|A0A0M3K916_ANISI Uncharacterized protein OS=Anisakis simplex OX=6269 GN=ASIM_LOCUS16864 PE=4 SV=1	40	1.32385e-157	95.8506	470.315	241	231
tr|A0A0U5B4M3|A0A0U5B4M3_9BILA	A0A0M3K9Z6_ANISI IF rod domain-containing protein OS=Anisakis simplex OX=6269 PE=3 SV=1	509	gnl|BL_ORD_ID|80tr|A0A0M3K9Z6|A0A0M3K9Z6_ANISI IF rod domain-containing protein OS=Anisakis simplex OX=6269 PE=3 SV=1	80	3.05705e-177	95.572	496.893	271	259
tr|E3NJL1|E3NJL1_CAERE	A0A0M3K613_ANISI Elongation factor 2 (inferred by orthology to a C. elegans protein) OS=Anisakis simplex OX=6269 GN=ASIM_LOCUS15811 PE=3 SV=1	1499	gnl|BL_ORD_ID|95tr|A0A0M3K613|A0A0M3K613_ANISI Elongation factor 2 (inferred by orthology to a C. elegans protein) OS=Anisakis simplex OX=6269 GN=ASIM_LOCUS15811 PE=3 SV=1	95	2.19476e-29	95.1613	120.168	62	59
tr|A0A0N4VXP2|A0A0N4VXP2_HAEPC	A0A0M3JVA5_ANISI Triosephosphate isomerase (inferred by orthology to a C. elegans protein) OS=Anisakis simplex OX=6269 PE=3 SV=2	167	gnl|BL_ORD_ID|19tr|A0A0M3JVA5|A0A0M3JVA5_ANISI Triosephosphate isomerase (inferred by orthology to a C. elegans protein) OS=Anisakis simplex OX=6269 PE=3 SV=2	19	1.01895e-96	93.3735	290.426	166	155
tr|A0A0B2VGL4|A0A0B2VGL4_TOXCA	A0A0M3JZR1_ANISI Rab GDP dissociation inhibitor OS=Anisakis simplex OX=6269 GN=ASIM_LOCUS13439 PE=3 SV=1	749	gnl|BL_ORD_ID|152tr|A0A0M3JZR1|A0A0M3JZR1_ANISI Rab GDP dissociation inhibitor OS=Anisakis simplex OX=6269 GN=ASIM_LOCUS13439 PE=3 SV=1	152	0	92.9612	770	412	383
tr|Q9U9R9|Q9U9R9_ONCVO	A0A0M3K444_ANISI Fructose-bisphosphate aldolase OS=Anisakis simplex OX=6269 GN=ASIM_LOCUS15142 PE=3 SV=1	363	gnl|BL_ORD_ID|24tr|A0A0M3K444|A0A0M3K444_ANISI Fructose-bisphosphate aldolase OS=Anisakis simplex OX=6269 GN=ASIM_LOCUS15142 PE=3 SV=1	24	0	91.2088	644.425	364	332
sp|Q95008|PSA5_CAEEL	A0A0M3K144_ANISI Proteasome subunit alpha type OS=Anisakis simplex OX=6269 PE=3 SV=1	248	gnl|BL_ORD_ID|154tr|A0A0M3K144|A0A0M3K144_ANISI Proteasome subunit alpha type OS=Anisakis simplex OX=6269 PE=3 SV=1	154	7.28576e-159	91.129	434.876	248	226
tr|A0A0B2VDN3|A0A0B2VDN3_TOXCA	A0A0M3JUS6_ANISI Steroidogenic acute regulatory-like protein 1 (inferred by orthology to a C. elegans protein) OS=Anisakis simplex OX=6269 GN=ASIM_LOCUS11416 PE=4 SV=1	233	gnl|BL_ORD_ID|120tr|A0A0M3JUS6|A0A0M3JUS6_ANISI Steroidogenic acute regulatory-like protein 1 (inferred by orthology to a C. elegans protein) OS=Anisakis simplex OX=6269 GN=ASIM_LOCUS11416 PE=4 SV=1	120	9.5904e-138	90.1345	380.178	223	201
tr|A0A0V1IG43|A0A0V1IG43_TRIPS	A0A0M3K916_ANISI Uncharacterized protein OS=Anisakis simplex OX=6269 GN=ASIM_LOCUS16864 PE=4 SV=1	1019	gnl|BL_ORD_ID|40tr|A0A0M3K916|A0A0M3K916_ANISI Uncharacterized protein OS=Anisakis simplex OX=6269 GN=ASIM_LOCUS16864 PE=4 SV=1	40	1.51332e-133	89.7436	412.535	234	210
tr|A0A016VAV7|A0A016VAV7_9BILA	A0A0M3IZ99_ANISI Glucose-6-phosphate isomerase OS=Anisakis simplex OX=6269 GN=ASIM_LOCUS482 PE=3 SV=1	501	gnl|BL_ORD_ID|68tr|A0A0M3IZ99|A0A0M3IZ99_ANISI Glucose-6-phosphate isomerase OS=Anisakis simplex OX=6269 GN=ASIM_LOCUS482 PE=3 SV=1	68	0	89.5928	753.821	442	396
tr|A0A2A6B456|A0A2A6B456_PRIPA	A0A0M3K0Q9_ANISI Chaperonin homolog Hsp-60, mitochondrial (inferred by orthology to a C. elegans protein) OS=Anisakis simplex OX=6269 GN=ASIM_LOCUS13834 PE=3 SV=1	891	gnl|BL_ORD_ID|14tr|A0A0M3K0Q9|A0A0M3K0Q9_ANISI Chaperonin homolog Hsp-60, mitochondrial (inferred by orthology to a C. elegans protein) OS=Anisakis simplex OX=6269 GN=ASIM_LOCUS13834 PE=3 SV=1	14	0	89.1258	752.281	469	418
tr|Q9NGK9|Q9NGK9_WUCBA	A0A0M3K9V2_ANISI Heat shock 70 kDa protein cognate 1 (inferred by orthology to a D. melanogaster protein) OS=Anisakis simplex OX=6269 GN=ASIM_LOCUS17150 PE=3 SV=1	645	gnl|BL_ORD_ID|114tr|A0A0M3K9V2|A0A0M3K9V2_ANISI Heat shock 70 kDa protein cognate 1 (inferred by orthology to a D. melanogaster protein) OS=Anisakis simplex OX=6269 GN=ASIM_LOCUS17150 PE=3 SV=1	114	0	87.785	1031.17	614	539
tr|A0A0B1S746|A0A0B1S746_OESDE	A0A0M3K3X7_ANISI Inorganic diphosphatase OS=Anisakis simplex OX=6269 GN=ASIM_LOCUS15075 PE=3 SV=1	197	gnl|BL_ORD_ID|62tr|A0A0M3K3X7|A0A0M3K3X7_ANISI Inorganic diphosphatase OS=Anisakis simplex OX=6269 GN=ASIM_LOCUS15075 PE=3 SV=1	62	4.52667e-105	82.8283	298.516	198	164
tr|A0A183D9M2|A0A183D9M2_9BILA	A0A0M3JV41_ANISI M20_dimer domain-containing protein OS=Anisakis simplex OX=6269 GN=ASIM_LOCUS11546 PE=3 SV=2	130	gnl|BL_ORD_ID|38tr|A0A0M3JV41|A0A0M3JV41_ANISI M20_dimer domain-containing protein OS=Anisakis simplex OX=6269 GN=ASIM_LOCUS11546 PE=3 SV=2	38	5.68844e-57	81.5385	177.563	130	106
tr|A0A0N4Z9A5|A0A0N4Z9A5_PARTI	A0A097IYF9_ANISI Protein disulfide-isomerase OS=Anisakis simplex OX=6269 GN=PDI PE=3 SV=1	495	gnl|BL_ORD_ID|35tr|A0A097IYF9|A0A097IYF9_ANISI Protein disulfide-isomerase OS=Anisakis simplex OX=6269 GN=PDI PE=3 SV=1	35	0	81.2877	689.108	497	404
tr|A0A2K6WB53|A0A2K6WB53_ONCVO	A0A0M3JT42_ANISI Peptidyl-prolyl cis-trans isomerase OS=Anisakis simplex OX=6269 GN=ASIM_LOCUS10736 PE=3 SV=1	210	gnl|BL_ORD_ID|96tr|A0A0M3JT42|A0A0M3JT42_ANISI Peptidyl-prolyl cis-trans isomerase OS=Anisakis simplex OX=6269 GN=ASIM_LOCUS10736 PE=3 SV=1	96	3.18082e-84	80	242.662	175	140
tr|A0A183CVI1|A0A183CVI1_9BILA	A0A0M3JVA5_ANISI Triosephosphate isomerase (inferred by orthology to a C. elegans protein) OS=Anisakis simplex OX=6269 PE=3 SV=2	573	gnl|BL_ORD_ID|19tr|A0A0M3JVA5|A0A0M3JVA5_ANISI Triosephosphate isomerase (inferred by orthology to a C. elegans protein) OS=Anisakis simplex OX=6269 PE=3 SV=2	19	0	79.2233	676.396	515	408
tr|A0A238BRY7|A0A238BRY7_9BILA	A0A0M3K9E5_ANISI M20_dimer domain-containing protein OS=Anisakis simplex OX=6269 GN=ASIM_LOCUS16994 PE=3 SV=1	430	gnl|BL_ORD_ID|53tr|A0A0M3K9E5|A0A0M3K9E5_ANISI M20_dimer domain-containing protein OS=Anisakis simplex OX=6269 GN=ASIM_LOCUS16994 PE=3 SV=1	53	0	79.0698	584.334	430	340
tr|A0A0K0JY49|A0A0K0JY49_BRUMA	A0A0M3K4H2_ANISI Glutamate dehydrogenase (NAD(P)(+)) OS=Anisakis simplex OX=6269 GN=ASIM_LOCUS15270 PE=3 SV=1	529	gnl|BL_ORD_ID|15tr|A0A0M3K4H2|A0A0M3K4H2_ANISI Glutamate dehydrogenase (NAD(P)(+)) OS=Anisakis simplex OX=6269 GN=ASIM_LOCUS15270 PE=3 SV=1	15	0	77.677	750.355	551	428
tr|A0A183CX44|A0A183CX44_9BILA	A0A0M3JWS2_ANISI Uncharacterized protein OS=Anisakis simplex OX=6269 GN=ASIM_LOCUS12219 PE=3 SV=1	99	gnl|BL_ORD_ID|64tr|A0A0M3JWS2|A0A0M3JWS2_ANISI Uncharacterized protein OS=Anisakis simplex OX=6269 GN=ASIM_LOCUS12219 PE=3 SV=1	64	4.7134e-30	76.9231	98.5969	78	60
tr|A0A0J9XZI5|A0A0J9XZI5_BRUMA	A0A0M3K2T7_ANISI Uncharacterized protein OS=Anisakis simplex OX=6269 GN=ASIM_LOCUS14664 PE=4 SV=1	332	gnl|BL_ORD_ID|100tr|A0A0M3K2T7|A0A0M3K2T7_ANISI Uncharacterized protein OS=Anisakis simplex OX=6269 GN=ASIM_LOCUS14664 PE=4 SV=1	100	2.02901e-126	76.7273	359.377	275	211
tr|A0A1I8ETR2|A0A1I8ETR2_WUCBA	A0A0M3J577_ANISI Galectin OS=Anisakis simplex OX=6269 PE=4 SV=1	277	gnl|BL_ORD_ID|58tr|A0A0M3J577|A0A0M3J577_ANISI Galectin OS=Anisakis simplex OX=6269 PE=4 SV=1	58	2.06248e-43	75.7576	137.887	99	75
sp|P41932|14331_CAEEL	A0A0M3J0T6_ANISI 14-3-3-like protein 2 (inferred by orthology to a C. elegans protein) OS=Anisakis simplex OX=6269 GN=ASIM_LOCUS1019 PE=3 SV=1	248	gnl|BL_ORD_ID|8tr|A0A0M3J0T6|A0A0M3J0T6_ANISI 14-3-3-like protein 2 (inferred by orthology to a C. elegans protein) OS=Anisakis simplex OX=6269 GN=ASIM_LOCUS1019 PE=3 SV=1	8	1.42703e-142	74.9153	395.971	295	221
tr|A0A044UCE8|A0A044UCE8_ONCVO	A0A0M3K916_ANISI Uncharacterized protein OS=Anisakis simplex OX=6269 GN=ASIM_LOCUS16864 PE=4 SV=1	2364	gnl|BL_ORD_ID|40tr|A0A0M3K916|A0A0M3K916_ANISI Uncharacterized protein OS=Anisakis simplex OX=6269 GN=ASIM_LOCUS16864 PE=4 SV=1	40	1.69681e-64	71.7822	227.254	202	145
tr|A0A0V1MZ12|A0A0V1MZ12_9BILA	A0A0M3JU57_ANISI Troponin-like protein OS=Anisakis simplex OX=6269 PE=4 SV=1	509	gnl|BL_ORD_ID|150tr|A0A0M3JU57|A0A0M3JU57_ANISI Troponin-like protein OS=Anisakis simplex OX=6269 PE=4 SV=1	150	6.22792e-30	62.4161	108.997	149	93
tr|A0A238C428|A0A238C428_9BILA	A0A0M3JWS2_ANISI Uncharacterized protein OS=Anisakis simplex OX=6269 GN=ASIM_LOCUS12219 PE=3 SV=1	213	gnl|BL_ORD_ID|64tr|A0A0M3JWS2|A0A0M3JWS2_ANISI Uncharacterized protein OS=Anisakis simplex OX=6269 GN=ASIM_LOCUS12219 PE=3 SV=1	64	1.66307e-37	62.0155	121.709	129	80
sp|Q8WT58|FAR1_ONCDU	A0A0M3K1I6_ANISI Fatty-acid and retinol-binding protein 1 OS=Anisakis simplex OX=6269 GN=ASIM_LOCUS14140 PE=3 SV=1	178	gnl|BL_ORD_ID|42tr|A0A0M3K1I6|A0A0M3K1I6_ANISI Fatty-acid and retinol-binding protein 1 OS=Anisakis simplex OX=6269 GN=ASIM_LOCUS14140 PE=3 SV=1	42	1.00702e-39	61.9632	127.872	163	101
TrEMBL|H3FMD8|Release	A0A0M3K613_ANISI Elongation factor 2 (inferred by orthology to a C. elegans protein) OS=Anisakis simplex OX=6269 GN=ASIM_LOCUS15811 PE=3 SV=1	713	gnl|BL_ORD_ID|95tr|A0A0M3K613|A0A0M3K613_ANISI Elongation factor 2 (inferred by orthology to a C. elegans protein) OS=Anisakis simplex OX=6269 GN=ASIM_LOCUS15811 PE=3 SV=1	95	3.19918e-176	59.8551	519.235	690	413
tr|A0A044V9S5|A0A044V9S5_ONCVO	A0A0M3JWS2_ANISI Uncharacterized protein OS=Anisakis simplex OX=6269 GN=ASIM_LOCUS12219 PE=3 SV=1	145	gnl|BL_ORD_ID|64tr|A0A0M3JWS2|A0A0M3JWS2_ANISI Uncharacterized protein OS=Anisakis simplex OX=6269 GN=ASIM_LOCUS12219 PE=3 SV=1	64	2.75246e-14	59.7826	59.6918	92	55
tr|A0A044V9J7|A0A044V9J7_ONCVO	A0A0M3K144_ANISI Proteasome subunit alpha type OS=Anisakis simplex OX=6269 PE=3 SV=1	250	gnl|BL_ORD_ID|154tr|A0A0M3K144|A0A0M3K144_ANISI Proteasome subunit alpha type OS=Anisakis simplex OX=6269 PE=3 SV=1	154	4.17486e-46	59.5455	148.673	220	131
tr|A0A1I8ENC1|A0A1I8ENC1_WUCBA	A0A0M3K144_ANISI Proteasome subunit alpha type OS=Anisakis simplex OX=6269 PE=3 SV=1	259	gnl|BL_ORD_ID|154tr|A0A0M3K144|A0A0M3K144_ANISI Proteasome subunit alpha type OS=Anisakis simplex OX=6269 PE=3 SV=1	154	5.39444e-36	55.2632	122.865	228	126
tr|F4ZE02|F4ZE02_9RICK	A0A0M3KAY8_ANISI Phosphoglycerate mutase (2,3-diphosphoglycerate-independent) OS=Anisakis simplex OX=6269 GN=ASIM_LOCUS17536 PE=3 SV=1	504	gnl|BL_ORD_ID|39tr|A0A0M3KAY8|A0A0M3KAY8_ANISI Phosphoglycerate mutase (2,3-diphosphoglycerate-independent) OS=Anisakis simplex OX=6269 GN=ASIM_LOCUS17536 PE=3 SV=1	39	2.4866e-61	53.8226	200.29	327	176
tr|A0A1S0U5Q3|A0A1S0U5Q3_LOALO	A0A0M3JT99_ANISI Proteasome subunit alpha type OS=Anisakis simplex OX=6269 GN=ASIM_LOCUS10803 PE=3 SV=1	289	gnl|BL_ORD_ID|106tr|A0A0M3JT99|A0A0M3JT99_ANISI Proteasome subunit alpha type OS=Anisakis simplex OX=6269 GN=ASIM_LOCUS10803 PE=3 SV=1	106	1.07596e-29	52.1739	107.842	230	120
tr|A0A0B2W541|A0A0B2W541_TOXCA	A0A0M3JU57_ANISI Troponin-like protein OS=Anisakis simplex OX=6269 PE=4 SV=1	171	gnl|BL_ORD_ID|150tr|A0A0M3JU57|A0A0M3JU57_ANISI Troponin-like protein OS=Anisakis simplex OX=6269 PE=4 SV=1	150	1.01551e-12	51.9737	56.6102	152	79
tr|A0A0N4UP00|A0A0N4UP00_DRAME	A0A0M3K7Q0_ANISI Uncharacterized protein OS=Anisakis simplex OX=6269 PE=4 SV=1	2460	gnl|BL_ORD_ID|141tr|A0A0M3K7Q0|A0A0M3K7Q0_ANISI Uncharacterized protein OS=Anisakis simplex OX=6269 PE=4 SV=1	141	3.16848e-37	50.1706	136.732	293	147
tr|A0A1S0U9U6|A0A1S0U9U6_LOALO	A0A0M3K7C2_ANISI Annexin OS=Anisakis simplex OX=6269 GN=ASIM_LOCUS16271 PE=3 SV=1	416	gnl|BL_ORD_ID|88tr|A0A0M3K7C2|A0A0M3K7C2_ANISI Annexin OS=Anisakis simplex OX=6269 GN=ASIM_LOCUS16271 PE=3 SV=1	88	1.26365e-43	49.6774	149.058	310	154
sp|O17433|1CPX_DIRIM	A0A0M3J2W3_ANISI Probable peroxiredoxin prdx-3 (inferred by orthology to a C. elegans protein) OS=Anisakis simplex OX=6269 PE=3 SV=1	235	gnl|BL_ORD_ID|59tr|A0A0M3J2W3|A0A0M3J2W3_ANISI Probable peroxiredoxin prdx-3 (inferred by orthology to a C. elegans protein) OS=Anisakis simplex OX=6269 PE=3 SV=1	59	9.67838e-22	47.644	83.5741	191	91
tr|A0A0D8XY97|A0A0D8XY97_DICVI	A0A0M3J718_ANISI Superoxide dismutase	759	gnl|BL_ORD_ID|125tr|A0A0M3J718|A0A0M3J718_ANISI Superoxide dismutase [Cu-Zn] OS=Anisakis simplex OX=6269 GN=ASIM_LOCUS3200 PE=3 SV=1	125	3.35959e-08	45.4545	46.9802	121	55
tr|J9EE14|J9EE14_WUCBA	A0A0M3JBK1_ANISI Aldedh domain-containing protein OS=Anisakis simplex OX=6269 PE=3 SV=1	369	gnl|BL_ORD_ID|118tr|A0A0M3JBK1|A0A0M3JBK1_ANISI Aldedh domain-containing protein OS=Anisakis simplex OX=6269 PE=3 SV=1	118	1.29048e-10	43.7956	52.7582	137	60
tr|A0A0B2W5Q7|A0A0B2W5Q7_TOXCA	A0A0M3K613_ANISI Elongation factor 2 (inferred by orthology to a C. elegans protein) OS=Anisakis simplex OX=6269 GN=ASIM_LOCUS15811 PE=3 SV=1	464	gnl|BL_ORD_ID|95tr|A0A0M3K613|A0A0M3K613_ANISI Elongation factor 2 (inferred by orthology to a C. elegans protein) OS=Anisakis simplex OX=6269 GN=ASIM_LOCUS15811 PE=3 SV=1	95	6.42757e-08	40.2685	48.1358	149	60
tr|A0A0D8XT61|A0A0D8XT61_DICVI	---NA---	179	No Blast Hit
tr|A0A238BST0|A0A238BST0_9BILA	---NA---	163	No Blast Hit
tr|A0A2A6BNM9|A0A2A6BNM9_PRIPA	---NA---	510	No Blast Hit
tr|Q9NJE1|Q9NJE1_ONCVO	---NA---	80	No Blast Hit
tr|A0A0V1B2V1|A0A0V1B2V1_TRISP	---NA---	131	No Blast Hit
tr|A0A1I7VL38|A0A1I7VL38_LOALO	---NA---	437	No Blast Hit
tr|A0A0V1C1E5|A0A0V1C1E5_TRISP	---NA---	273	No Blast Hit
tr|A0A1I8EFZ0|A0A1I8EFZ0_WUCBA	---NA---	439	No Blast Hit
tr|A0A2G9V6U6|A0A2G9V6U6_TELCI	---NA---	277	No Blast Hit
tr|A0A0V1GFH4|A0A0V1GFH4_TRIPS	---NA---	97	No Blast Hit
tr|A0A0V0Y4M3|A0A0V0Y4M3_TRIPS	---NA---	236	No Blast Hit
tr|A0A183C7L0|A0A183C7L0_GLOPA	---NA---	92	No Blast Hit
sp|P49149|RL3_TOXCA	---NA---	402	No Blast Hit
tr|A0A0B2UWV2|A0A0B2UWV2_TOXCA	---NA---	678	No Blast Hit
tr|A0A0B2V508|A0A0B2V508_TOXCA	---NA---	601	No Blast Hit
sp|Q95003|GPX3_CAEEL	---NA---	224	No Blast Hit
tr|H3EW15|H3EW15_PRIPA	---NA---	117	No Blast Hit
tr|A0A0J9XSV8|A0A0J9XSV8_BRUMA	---NA---	421	No Blast Hit
tr|A0A0C2GNC8|A0A0C2GNC8_9BILA	---NA---	126	No Blast Hit
tr|A0A090L863|A0A090L863_STRRB	---NA---	152	No Blast Hit
sp|P54812|TERA2_CAEEL	---NA---	810	No Blast Hit
tr|A0A0B2UPH8|A0A0B2UPH8_TOXCA	---NA---	122	No Blast Hit
sp|Q21215|GBLP_CAEEL	---NA---	325	No Blast Hit
tr|A0A0N4UHL8|A0A0N4UHL8_DRAME	---NA---	154	No Blast Hit
tr|E3MQX6|E3MQX6_CAERE	---NA---	356	No Blast Hit
tr|A0A0V1IPE2|A0A0V1IPE2_TRIPS	---NA---	1090	No Blast Hit
tr|A0A183DLR3|A0A183DLR3_9BILA	---NA---	197	No Blast Hit
tr|B7WNA0|B7WNA0_CAEEL	---NA---	913	No Blast Hit
tr|A0A0H5SEV0|A0A0H5SEV0_BRUMA	---NA---	401	No Blast Hit
tr|A8PLK7|A8PLK7_BRUMA	---NA---	641	No Blast Hit
sp|Q22866|TPM1_CAEEL	---NA---	284	No Blast Hit
tr|E3LW77|E3LW77_CAERE	---NA---	128	No Blast Hit
tr|A0A0B1SHZ0|A0A0B1SHZ0_OESDE	---NA---	276	No Blast Hit
tr|H3EWY7|H3EWY7_PRIPA	---NA---	354	No Blast Hit
tr|A0A238C0Z0|A0A238C0Z0_9BILA	---NA---	233	No Blast Hit
tr|A0A090MVT7|A0A090MVT7_STRRB	---NA---	284	No Blast Hit
tr|E3NGC2|E3NGC2_CAERE	---NA---	436	No Blast Hit
tr|A0A238C3B2|A0A238C3B2_9BILA	---NA---	347	No Blast Hit
tr|A0A225X6Z3|A0A225X6Z3_9RICK	---NA---	328	No Blast Hit
sp|P38542|RAN_BRUMA	---NA---	215	No Blast Hit
tr|A0A183GGU0|A0A183GGU0_HELPZ	---NA---	283	No Blast Hit
tr|A0A0B2UP72|A0A0B2UP72_TOXCA	---NA---	405	No Blast Hit
tr|A0A0C2G2N8|A0A0C2G2N8_9BILA	---NA---	317	No Blast Hit
tr|A0A183H485|A0A183H485_9BILA	---NA---	363	No Blast Hit
tr|A0A183GXC8|A0A183GXC8_HELPZ	---NA---	302	No Blast Hit
tr|A0A2A6BJB5|A0A2A6BJB5_PRIPA	---NA---	286	No Blast Hit
tr|C7B179|C7B179_HAECO	---NA---	707	No Blast Hit
tr|A0A0C2GNQ6|A0A0C2GNQ6_9BILA	---NA---	389	No Blast Hit
tr|A0A0D6LWJ8|A0A0D6LWJ8_9BILA	---NA---	396	No Blast Hit
sp|Q10454|KARG1_CAEEL	---NA---	396	No Blast Hit
tr|A0A183XDJ4|A0A183XDJ4_WUCBA	---NA---	436	No Blast Hit
tr|A0A183F511|A0A183F511_HELPZ	---NA---	456	No Blast Hit
tr|A0A183EB81|A0A183EB81_9BILA	---NA---	406	No Blast Hit
tr|A0A238BSC2|A0A238BSC2_9BILA	---NA---	553	No Blast Hit
tr|A0A1I8BGW5|A0A1I8BGW5_MELHA	---NA---	525	No Blast Hit
tr|A0A0B2VIR2|A0A0B2VIR2_TOXCA	---NA---	513	No Blast Hit
tr|A0A2A6CFS0|A0A2A6CFS0_PRIPA	---NA---	1088	No Blast Hit
tr|H3EFI3|H3EFI3_PRIPA	---NA---	522	No Blast Hit
tr|A0A0V1L145|A0A0V1L145_9BILA	---NA---	1634	No Blast Hit
sp|A0A0K0JFP3|HXK_BRUMA	---NA---	572	No Blast Hit
tr|A0A0D8XRU0|A0A0D8XRU0_DICVI	---NA---	570	No Blast Hit
tr|A0A183C976|A0A183C976_GLOPA	---NA---	618	No Blast Hit
tr|E3LII9|E3LII9_CAERE	---NA---	698	No Blast Hit
tr|A0A158PED2|A0A158PED2_ANGCS	---NA---	659	No Blast Hit
tr|A0A0V1BI46|A0A0V1BI46_TRISP	---NA---	808	No Blast Hit
tr|A0A044R176|A0A044R176_ONCVO	---NA---	821	No Blast Hit
tr|A0A0M3JXU9|A0A0M3JXU9_ANISI	---NA---	762	No Blast Hit
tr|A0A044T419|A0A044T419_ONCVO	---NA---	960	No Blast Hit
tr|A0A0B2V395|A0A0B2V395_TOXCA	---NA---	872	No Blast Hit
tr|A0A0N4WYL0|A0A0N4WYL0_HAEPC	---NA---	1043	No Blast Hit
tr|A0A0J9Y7K8|A0A0J9Y7K8_BRUMA	---NA---	1140	No Blast Hit
tr|A0A0B2VP28|A0A0B2VP28_TOXCA	---NA---	1197	No Blast Hit
tr|A0A2A6BWU4|A0A2A6BWU4_PRIPA	---NA---	1813	No Blast Hit
tr|A0A2A6BYQ2|A0A2A6BYQ2_PRIPA	---NA---	2161	No Blast Hit
TrEMBL|H3FHL1|Release	---NA---	448	No Blast Hit

## Sheet: 4
4. Results of the comparison of the similarity of secretome proteins of A. simplex (s.s.) L3 larvae with adult A. caninum ES proteins.
Sequence name	Sequence desc.	Sequence length	Hit desc.	Hit ACC	E-Value	Similarity (%)	Bit-Score	Alignment length	Positives
tr|A0A368FNS8|A0A368FNS8_ANCCA	A0A0M3J0M4	376	gnl|BL_ORD_ID|77tr|A0A0M3J0M4|A0A0M3J0M4_ANISI Putative actin (inferred by orthology to a S. mansoni protein) OS=Anisakis simplex OX=6269 GN=ASIM_LOCUS957 PE=3 SV=1	77	0	99.3976	686.797	332	330
tr|A0A368G606|A0A368G606_ANCCA	A0A0M3JVM9	199	gnl|BL_ORD_ID|54tr|A0A0M3JVM9|A0A0M3JVM9_ANISI Disorganized muscle protein 1 (inferred by orthology to a C. elegans protein) OS=Anisakis simplex OX=6269 GN=ASIM_LOCUS11752 PE=4 SV=1	54	4.00791e-123	95.7219	345.125	187	179
tr|A0A368H124|A0A368H124_ANCCA	A0A0M3K613	852	gnl|BL_ORD_ID|95tr|A0A0M3K613|A0A0M3K613_ANISI Elongation factor 2 (inferred by orthology to a C. elegans protein) OS=Anisakis simplex OX=6269 GN=ASIM_LOCUS15811 PE=3 SV=1	95	0	95.3571	1584.7	840	801
tr|A0A368F575|A0A368F575_ANCCA	A0A0M3IZC6	179	gnl|BL_ORD_ID|21tr|A0A0M3IZC6|A0A0M3IZC6_ANISI Glutamate dehydrogenase, mitochondrial (inferred by orthology to a D. melanogaster protein) OS=Anisakis simplex OX=6269 PE=3 SV=1	21	1.58792e-67	93.578	202.216	109	102
tr|A0A368GJJ0|A0A368GJJ0_ANCCA	A0A0M3JT99	255	gnl|BL_ORD_ID|106tr|A0A0M3JT99|A0A0M3JT99_ANISI Proteasome subunit alpha type OS=Anisakis simplex OX=6269 GN=ASIM_LOCUS10803 PE=3 SV=1	106	2.27088e-148	93.3036	410.223	224	209
tr|A0A368GXW2|A0A368GXW2_ANCCA	A0A0M3K144	236	gnl|BL_ORD_ID|154tr|A0A0M3K144|A0A0M3K144_ANISI Proteasome subunit alpha type OS=Anisakis simplex OX=6269 PE=3 SV=1	154	3.45597e-153	92.7039	420.239	233	216
tr|A0A368GBI9|A0A368GBI9_ANCCA	A0A0M3JVA5	239	gnl|BL_ORD_ID|19tr|A0A0M3JVA5|A0A0M3JVA5_ANISI Triosephosphate isomerase (inferred by orthology to a C. elegans protein) OS=Anisakis simplex OX=6269 PE=3 SV=2	19	1.02157e-119	92.6108	353.214	203	188
tr|A0A368FJ18|A0A368FJ18_ANCCA	A0A0M3K9Z9	113	gnl|BL_ORD_ID|66tr|A0A0M3K9Z9|A0A0M3K9Z9_ANISI Peroxiredoxin 1 (inferred by orthology to a D. melanogaster protein) OS=Anisakis simplex OX=6269 GN=ASIM_LOCUS17197 PE=3 SV=1	66	7.77085e-67	92.5234	194.126	107	99
tr|A0A368G800|A0A368G800_ANCCA	A0A0M3J245	173	gnl|BL_ORD_ID|122tr|A0A0M3J245|A0A0M3J245_ANISI ADF-H domain-containing protein OS=Anisakis simplex OX=6269 GN=ASIM_LOCUS1478 PE=3 SV=1	122	1.2761e-76	92.2535	220.32	142	131
tr|A0A368GFS2|A0A368GFS2_ANCCA	A0A0M3J0T6	289	gnl|BL_ORD_ID|8tr|A0A0M3J0T6|A0A0M3J0T6_ANISI 14-3-3-like protein 2 (inferred by orthology to a C. elegans protein) OS=Anisakis simplex OX=6269 GN=ASIM_LOCUS1019 PE=3 SV=1	8	0	91.8644	523.472	295	271
tr|A0A368GMF7|A0A368GMF7_ANCCA	A0A0M3K0Q9	566	gnl|BL_ORD_ID|14tr|A0A0M3K0Q9|A0A0M3K0Q9_ANISI Chaperonin homolog Hsp-60, mitochondrial (inferred by orthology to a C. elegans protein) OS=Anisakis simplex OX=6269 GN=ASIM_LOCUS13834 PE=3 SV=1	14	0	91.4661	764.222	457	418
tr|A0A368FHU4|A0A368FHU4_ANCCA	A0A0M3IZC6	159	gnl|BL_ORD_ID|21tr|A0A0M3IZC6|A0A0M3IZC6_ANISI Glutamate dehydrogenase, mitochondrial (inferred by orthology to a D. melanogaster protein) OS=Anisakis simplex OX=6269 PE=3 SV=1	21	6.48051e-84	90.3448	243.047	145	131
tr|A0A368H4R9|A0A368H4R9_ANCCA	A0A0M3JBK1	909	gnl|BL_ORD_ID|118tr|A0A0M3JBK1|A0A0M3JBK1_ANISI Aldedh domain-containing protein OS=Anisakis simplex OX=6269 PE=3 SV=1	118	4.89482e-84	88.6667	260.381	150	133
tr|A0A368GAA6|A0A368GAA6_ANCCA	A0A0M3K9V2	643	gnl|BL_ORD_ID|114tr|A0A0M3K9V2|A0A0M3K9V2_ANISI Heat shock 70 kDa protein cognate 1 (inferred by orthology to a D. melanogaster protein) OS=Anisakis simplex OX=6269 GN=ASIM_LOCUS17150 PE=3 SV=1	114	0	88.2927	1043.88	615	543
tr|A0A368F338|A0A368F338_ANCCA	A0A0M3K9Z9	192	gnl|BL_ORD_ID|66tr|A0A0M3K9Z9|A0A0M3K9Z9_ANISI Peroxiredoxin 1 (inferred by orthology to a D. melanogaster protein) OS=Anisakis simplex OX=6269 GN=ASIM_LOCUS17197 PE=3 SV=1	66	3.12955e-117	87.8947	325.094	190	167
tr|Q6PST0|Q6PST0_ANCCA	A0A097IYF9	493	gnl|BL_ORD_ID|35tr|A0A097IYF9|A0A097IYF9_ANISI Protein disulfide-isomerase OS=Anisakis simplex OX=6269 GN=PDI PE=3 SV=1	35	0	86.7203	778.089	497	431
tr|A0A368G0E9|A0A368G0E9_ANCCA	A0A0M3JYW9	400	gnl|BL_ORD_ID|23tr|A0A0M3JYW9|A0A0M3JYW9_ANISI Fructose-bisphosphate aldolase OS=Anisakis simplex OX=6269 GN=ASIM_LOCUS13091 PE=3 SV=1	23	0	82.1782	592.038	404	332
tr|A0A368GL51|A0A368GL51_ANCCA	A0A0M3K3X7	290	gnl|BL_ORD_ID|62tr|A0A0M3K3X7|A0A0M3K3X7_ANISI Inorganic diphosphatase OS=Anisakis simplex OX=6269 GN=ASIM_LOCUS15075 PE=3 SV=1	62	1.32597e-148	82.1306	412.92	291	239
tr|A0A368F2E3|A0A368F2E3_ANCCA	A0A0M3J1J1	187	gnl|BL_ORD_ID|18tr|A0A0M3J1J1|A0A0M3J1J1_ANISI Phosphatidylethanolamine-binding protein homolog (inferred by orthology to a C. elegans protein) OS=Anisakis simplex OX=6269 GN=ASIM_LOCUS1274 PE=3 SV=1	18	4.80847e-89	80.3468	253.062	173	139
tr|A0A368GHY6|A0A368GHY6_ANCCA	A0A0M3JT42	219	gnl|BL_ORD_ID|96tr|A0A0M3JT42|A0A0M3JT42_ANISI Peptidyl-prolyl cis-trans isomerase OS=Anisakis simplex OX=6269 GN=ASIM_LOCUS10736 PE=3 SV=1	96	1.34851e-103	80.2956	291.967	203	163
tr|A0A368EWM7|A0A368EWM7_ANCCA	A0A0M3JT42	140	gnl|BL_ORD_ID|96tr|A0A0M3JT42|A0A0M3JT42_ANISI Peptidyl-prolyl cis-trans isomerase OS=Anisakis simplex OX=6269 GN=ASIM_LOCUS10736 PE=3 SV=1	96	6.96235e-65	80.1471	190.66	136	109
tr|A0A368GUR8|A0A368GUR8_ANCCA	A0A0M3JT42	87	gnl|BL_ORD_ID|96tr|A0A0M3JT42|A0A0M3JT42_ANISI Peptidyl-prolyl cis-trans isomerase OS=Anisakis simplex OX=6269 GN=ASIM_LOCUS10736 PE=3 SV=1	96	1.19698e-27	80	93.5893	65	52
tr|A0A368GUS4|A0A368GUS4_ANCCA	A0A0M3KI67	291	gnl|BL_ORD_ID|85tr|A0A0M3KI67|A0A0M3KI67_ANISI Galectin OS=Anisakis simplex OX=6269 GN=ASIM_LOCUS20065 PE=4 SV=1	85	2.27128e-65	79.1367	197.593	139	110
tr|A0A368GH13|A0A368GH13_ANCCA	A0A0M3KI67	282	gnl|BL_ORD_ID|85tr|A0A0M3KI67|A0A0M3KI67_ANISI Galectin OS=Anisakis simplex OX=6269 GN=ASIM_LOCUS20065 PE=4 SV=1	85	3.90521e-65	79.1367	196.438	139	110
tr|A0A368GWR6|A0A368GWR6_ANCCA	A0A0M3KAE3	346	gnl|BL_ORD_ID|25tr|A0A0M3KAE3|A0A0M3KAE3_ANISI Transaldolase OS=Anisakis simplex OX=6269 GN=ASIM_LOCUS17341 PE=3 SV=1	25	1.00311e-150	78.8406	421.394	345	272
tr|A0A368FP22|A0A368FP22_ANCCA	A0A158PMT2	161	gnl|BL_ORD_ID|131tr|A0A158PMT2|A0A158PMT2_ANISI Methylmalonyl-CoA epimerase, mitochondrial (inferred by orthology to a human protein) OS=Anisakis simplex OX=6269 GN=ASIM_LOCUS9861 PE=3 SV=1	131	3.05157e-79	76.7045	228.024	176	135
tr|A0A368FHV8|A0A368FHV8_ANCCA	A0A0M3JZ77	189	gnl|BL_ORD_ID|10tr|A0A0M3JZ77|A0A0M3JZ77_ANISI Superoxide dismutase [Cu-Zn] OS=Anisakis simplex OX=6269 GN=ASIM_LOCUS13218 PE=3 SV=1	10	6.73138e-77	75.419	222.246	179	135
tr|A0A368F702|A0A368F702_ANCCA	A0A0M3K4H2	244	gnl|BL_ORD_ID|15tr|A0A0M3K4H2|A0A0M3K4H2_ANISI Glutamate dehydrogenase (NAD(P)(+)) OS=Anisakis simplex OX=6269 GN=ASIM_LOCUS15270 PE=3 SV=1	15	8.08192e-96	69.8473	285.034	262	183
tr|A0A368FY67|A0A368FY67_ANCCA	A0A0M3JWS2	138	gnl|BL_ORD_ID|64tr|A0A0M3JWS2|A0A0M3JWS2_ANISI Uncharacterized protein OS=Anisakis simplex OX=6269 GN=ASIM_LOCUS12219 PE=3 SV=1	64	4.80559e-42	69.6721	130.568	122	85
tr|A0A368GLK1|A0A368GLK1_ANCCA	A0A0M3K1I6_ANISI Fatty-acid and retinol-binding protein 1 OS=Anisakis simplex OX=6269 GN=ASIM_LOCUS14140 PE=3 SV=1	104	gnl|BL_ORD_ID|42tr|A0A0M3K1I6|A0A0M3K1I6_ANISI Fatty-acid and retinol-binding protein 1 OS=Anisakis simplex OX=6269 GN=ASIM_LOCUS14140 PE=3 SV=1	42	3.02265e-07	69.0476	40.0466	42	29
tr|A0A368FXZ2|A0A368FXZ2_ANCCA	A0A0M3JWS2_ANISI Uncharacterized protein OS=Anisakis simplex OX=6269 GN=ASIM_LOCUS12219 PE=3 SV=1	138	gnl|BL_ORD_ID|64tr|A0A0M3JWS2|A0A0M3JWS2_ANISI Uncharacterized protein OS=Anisakis simplex OX=6269 GN=ASIM_LOCUS12219 PE=3 SV=1	64	4.75137e-43	68.8525	133.265	122	84
tr|A0A368G7S1|A0A368G7S1_ANCCA	A0A0M3JWS2_ANISI Uncharacterized protein OS=Anisakis simplex OX=6269 GN=ASIM_LOCUS12219 PE=3 SV=1	308	gnl|BL_ORD_ID|64tr|A0A0M3JWS2|A0A0M3JWS2_ANISI Uncharacterized protein OS=Anisakis simplex OX=6269 GN=ASIM_LOCUS12219 PE=3 SV=1	64	4.41935e-42	68.254	136.732	126	86
tr|A0A368GB17|A0A368GB17_ANCCA	A0A0M3K299_ANISI Metalloendopeptidase OS=Anisakis simplex OX=6269 GN=ASIM_LOCUS14439 PE=4 SV=1	210	gnl|BL_ORD_ID|105tr|A0A0M3K299|A0A0M3K299_ANISI Metalloendopeptidase OS=Anisakis simplex OX=6269 GN=ASIM_LOCUS14439 PE=4 SV=1	105	1.87103e-10	68.1818	51.6026	44	30
tr|A0A368FQJ1|A0A368FQJ1_ANCCA	A0A0M3KAU7_ANISI Galectin OS=Anisakis simplex OX=6269 PE=4 SV=1	146	gnl|BL_ORD_ID|128tr|A0A0M3KAU7|A0A0M3KAU7_ANISI Galectin OS=Anisakis simplex OX=6269 PE=4 SV=1	128	2.17458e-08	68.0851	43.8986	47	32
tr|A0A368FBU9|A0A368FBU9_ANCCA	A0A0M3JTT6_ANISI FABP domain-containing protein OS=Anisakis simplex OX=6269 GN=ASIM_LOCUS11021 PE=3 SV=1	163	gnl|BL_ORD_ID|145tr|A0A0M3JTT6|A0A0M3JTT6_ANISI FABP domain-containing protein OS=Anisakis simplex OX=6269 GN=ASIM_LOCUS11021 PE=3 SV=1	145	3.11072e-42	66.6667	132.494	147	98
tr|A0A368GFK1|A0A368GFK1_ANCCA	A0A0M3JWS2_ANISI Uncharacterized protein OS=Anisakis simplex OX=6269 GN=ASIM_LOCUS12219 PE=3 SV=1	159	gnl|BL_ORD_ID|64tr|A0A0M3JWS2|A0A0M3JWS2_ANISI Uncharacterized protein OS=Anisakis simplex OX=6269 GN=ASIM_LOCUS12219 PE=3 SV=1	64	5.67799e-40	66.4062	125.946	128	85
tr|A0A368FF88|A0A368FF88_ANCCA	A0A0M3JWS2_ANISI Uncharacterized protein OS=Anisakis simplex OX=6269 GN=ASIM_LOCUS12219 PE=3 SV=1	138	gnl|BL_ORD_ID|64tr|A0A0M3JWS2|A0A0M3JWS2_ANISI Uncharacterized protein OS=Anisakis simplex OX=6269 GN=ASIM_LOCUS12219 PE=3 SV=1	64	5.73171e-37	66.3793	117.472	116	77
tr|A0A368FDY2|A0A368FDY2_ANCCA	A0A0M3K4H2_ANISI Glutamate dehydrogenase (NAD(P)(+)) OS=Anisakis simplex OX=6269 GN=ASIM_LOCUS15270 PE=3 SV=1	192	gnl|BL_ORD_ID|15tr|A0A0M3K4H2|A0A0M3K4H2_ANISI Glutamate dehydrogenase (NAD(P)(+)) OS=Anisakis simplex OX=6269 GN=ASIM_LOCUS15270 PE=3 SV=1	15	1.4463e-67	66.1836	209.92	207	137
tr|A0A368FB76|A0A368FB76_ANCCA	A0A0M3JTT6_ANISI FABP domain-containing protein OS=Anisakis simplex OX=6269 GN=ASIM_LOCUS11021 PE=3 SV=1	163	gnl|BL_ORD_ID|145tr|A0A0M3JTT6|A0A0M3JTT6_ANISI FABP domain-containing protein OS=Anisakis simplex OX=6269 GN=ASIM_LOCUS11021 PE=3 SV=1	145	3.75707e-41	65.9864	129.798	147	97
tr|A0A368H244|A0A368H244_ANCCA	A0A0M3J5J0_ANISI Uncharacterized protein OS=Anisakis simplex OX=6269 GN=ASIM_LOCUS2674 PE=4 SV=1	245	gnl|BL_ORD_ID|72tr|A0A0M3J5J0|A0A0M3J5J0_ANISI Uncharacterized protein OS=Anisakis simplex OX=6269 GN=ASIM_LOCUS2674 PE=4 SV=1	72	1.31162e-64	65.8879	194.512	214	141
tr|A0A368GUP1|A0A368GUP1_ANCCA	A0A0M3JZ77_ANISI Superoxide dismutase	176	gnl|BL_ORD_ID|10tr|A0A0M3JZ77|A0A0M3JZ77_ANISI Superoxide dismutase [Cu-Zn] OS=Anisakis simplex OX=6269 GN=ASIM_LOCUS13218 PE=3 SV=1	10	8.6743e-56	64	168.318	175	112
tr|A0A368H4T8|A0A368H4T8_ANCCA	A0A0M3K299_ANISI Metalloendopeptidase OS=Anisakis simplex OX=6269 GN=ASIM_LOCUS14439 PE=4 SV=1	302	gnl|BL_ORD_ID|105tr|A0A0M3K299|A0A0M3K299_ANISI Metalloendopeptidase OS=Anisakis simplex OX=6269 GN=ASIM_LOCUS14439 PE=4 SV=1	105	1.20427e-10	63.8298	53.1434	47	30
tr|A0A368G7N4|A0A368G7N4_ANCCA	A0A0M3JWS2_ANISI Uncharacterized protein OS=Anisakis simplex OX=6269 GN=ASIM_LOCUS12219 PE=3 SV=1	170	gnl|BL_ORD_ID|64tr|A0A0M3JWS2|A0A0M3JWS2_ANISI Uncharacterized protein OS=Anisakis simplex OX=6269 GN=ASIM_LOCUS12219 PE=3 SV=1	64	4.04776e-36	62.8099	116.701	121	76
tr|A0A368GX41|A0A368GX41_ANCCA	A0A0M3J5J0_ANISI Uncharacterized protein OS=Anisakis simplex OX=6269 GN=ASIM_LOCUS2674 PE=4 SV=1	206	gnl|BL_ORD_ID|72tr|A0A0M3J5J0|A0A0M3J5J0_ANISI Uncharacterized protein OS=Anisakis simplex OX=6269 GN=ASIM_LOCUS2674 PE=4 SV=1	72	5.66613e-60	61.9718	181.415	213	132
tr|A0A368H9P2|A0A368H9P2_ANCCA	A0A0M3JXL8_ANISI Uncharacterized protein OS=Anisakis simplex OX=6269 GN=ASIM_LOCUS12568 PE=3 SV=1	1056	gnl|BL_ORD_ID|93tr|A0A0M3JXL8|A0A0M3JXL8_ANISI Uncharacterized protein OS=Anisakis simplex OX=6269 GN=ASIM_LOCUS12568 PE=3 SV=1	93	0	59.8315	865.144	1068	639
tr|A0A368GV61|A0A368GV61_ANCCA	A0A0M3JUZ4_ANISI Hemicentin-1 (inferred by orthology to a human protein) OS=Anisakis simplex OX=6269 GN=ASIM_LOCUS11491 PE=4 SV=2	3093	gnl|BL_ORD_ID|29tr|A0A0M3JWC5|A0A0M3JWC5_ANISI Uncharacterized protein OS=Anisakis simplex OX=6269 GN=ASIM_LOCUS12043 PE=3 SV=2	29	0	59.4103	2392.08	3188	1894
tr|A0A368HB55|A0A368HB55_ANCCA	A0A0M3JXL8_ANISI Uncharacterized protein OS=Anisakis simplex OX=6269 GN=ASIM_LOCUS12568 PE=3 SV=1	559	gnl|BL_ORD_ID|93tr|A0A0M3JXL8|A0A0M3JXL8_ANISI Uncharacterized protein OS=Anisakis simplex OX=6269 GN=ASIM_LOCUS12568 PE=3 SV=1	93	1.2546e-155	58.5789	476.093	577	338
tr|A0A368G3T2|A0A368G3T2_ANCCA	A0A0M3KIW7_ANISI Globin-like protein (inferred by orthology to a C. elegans protein) OS=Anisakis simplex OX=6269 GN=ASIM_LOCUS20315 PE=3 SV=1	178	gnl|BL_ORD_ID|6tr|A0A0M3KIW7|A0A0M3KIW7_ANISI Globin-like protein (inferred by orthology to a C. elegans protein) OS=Anisakis simplex OX=6269 GN=ASIM_LOCUS20315 PE=3 SV=1	6	2.05966e-23	58.4071	83.9593	113	66
tr|A0A368H0I6|A0A368H0I6_ANCCA	A0A0M3J5J0_ANISI Uncharacterized protein OS=Anisakis simplex OX=6269 GN=ASIM_LOCUS2674 PE=4 SV=1	176	gnl|BL_ORD_ID|72tr|A0A0M3J5J0|A0A0M3J5J0_ANISI Uncharacterized protein OS=Anisakis simplex OX=6269 GN=ASIM_LOCUS2674 PE=4 SV=1	72	2.3409e-54	58.216	165.622	213	124
tr|A0A368F2U4|A0A368F2U4_ANCCA	A0A097IYF9_ANISI Protein disulfide-isomerase OS=Anisakis simplex OX=6269 GN=PDI PE=3 SV=1	180	gnl|BL_ORD_ID|35tr|A0A097IYF9|A0A097IYF9_ANISI Protein disulfide-isomerase OS=Anisakis simplex OX=6269 GN=PDI PE=3 SV=1	35	2.72861e-06	57.7778	40.0466	45	26
tr|A0A368GTI2|A0A368GTI2_ANCCA	A0A0M3JY26_ANISI Annexin OS=Anisakis simplex OX=6269 PE=3 SV=2	359	gnl|BL_ORD_ID|60tr|A0A0M3JY26|A0A0M3JY26_ANISI Annexin OS=Anisakis simplex OX=6269 PE=3 SV=2	60	2.23265e-78	57.6819	238.81	371	214
tr|A0A368G775|A0A368G775_ANCCA	A0A0M3JWS2_ANISI Uncharacterized protein OS=Anisakis simplex OX=6269 GN=ASIM_LOCUS12219 PE=3 SV=1	140	gnl|BL_ORD_ID|64tr|A0A0M3JWS2|A0A0M3JWS2_ANISI Uncharacterized protein OS=Anisakis simplex OX=6269 GN=ASIM_LOCUS12219 PE=3 SV=1	64	6.85021e-32	57.3643	104.76	129	74
tr|A0A368G2V1|A0A368G2V1_ANCCA	A0A0M3K144_ANISI Proteasome subunit alpha type OS=Anisakis simplex OX=6269 PE=3 SV=1	247	gnl|BL_ORD_ID|154tr|A0A0M3K144|A0A0M3K144_ANISI Proteasome subunit alpha type OS=Anisakis simplex OX=6269 PE=3 SV=1	154	1.21188e-43	56.9672	142.124	244	139
tr|A0A368GVY2|A0A368GVY2_ANCCA	A0A0M3K299_ANISI Metalloendopeptidase OS=Anisakis simplex OX=6269 GN=ASIM_LOCUS14439 PE=4 SV=1	336	gnl|BL_ORD_ID|105tr|A0A0M3K299|A0A0M3K299_ANISI Metalloendopeptidase OS=Anisakis simplex OX=6269 GN=ASIM_LOCUS14439 PE=4 SV=1	105	1.02318e-08	56.6038	47.7506	53	30
tr|A0A368FUQ1|A0A368FUQ1_ANCCA	A0A0M3JXL8_ANISI Uncharacterized protein OS=Anisakis simplex OX=6269 GN=ASIM_LOCUS12568 PE=3 SV=1	326	gnl|BL_ORD_ID|93tr|A0A0M3JXL8|A0A0M3JXL8_ANISI Uncharacterized protein OS=Anisakis simplex OX=6269 GN=ASIM_LOCUS12568 PE=3 SV=1	93	7.66511e-66	56.231	218.009	329	185
tr|A0A368G9I3|A0A368G9I3_ANCCA	A0A0M3J595_ANISI NPA domain-containing protein OS=Anisakis simplex OX=6269 GN=ASIM_LOCUS2578 PE=4 SV=1	1907	gnl|BL_ORD_ID|0tr|A0A0M3K8L6|A0A0M3K8L6_ANISI Uncharacterized protein OS=Anisakis simplex OX=6269 GN=ASIM_LOCUS16714 PE=4 SV=1	0	8.14996e-51	55.1084	178.333	323	178
tr|A0A368FIN7|A0A368FIN7_ANCCA	A0A0M3K1U4_ANISI SCP domain-containing protein OS=Anisakis simplex OX=6269 GN=ASIM_LOCUS14262 PE=4 SV=2	97	gnl|BL_ORD_ID|45tr|A0A0M3K1U4|A0A0M3K1U4_ANISI SCP domain-containing protein OS=Anisakis simplex OX=6269 GN=ASIM_LOCUS14262 PE=4 SV=2	45	1.02786e-06	55.0725	38.5058	69	38
tr|A0A368FW55|A0A368FW55_ANCCA	A0A0M3K8L6_ANISI Uncharacterized protein OS=Anisakis simplex OX=6269 GN=ASIM_LOCUS16714 PE=4 SV=1	1409	gnl|BL_ORD_ID|0tr|A0A0M3K8L6|A0A0M3K8L6_ANISI Uncharacterized protein OS=Anisakis simplex OX=6269 GN=ASIM_LOCUS16714 PE=4 SV=1	0	2.07591e-49	54.9383	173.711	324	178
tr|A0A368H6N9|A0A368H6N9_ANCCA	A0A0M3K1U4_ANISI SCP domain-containing protein OS=Anisakis simplex OX=6269 GN=ASIM_LOCUS14262 PE=4 SV=2	66	gnl|BL_ORD_ID|45tr|A0A0M3K1U4|A0A0M3K1U4_ANISI SCP domain-containing protein OS=Anisakis simplex OX=6269 GN=ASIM_LOCUS14262 PE=4 SV=2	45	1.27839e-09	54.902	45.4394	51	28
tr|A0A368GCP1|A0A368GCP1_ANCCA	A0A0M3K1Y0_ANISI Uncharacterized protein OS=Anisakis simplex OX=6269 GN=ASIM_LOCUS14302 PE=4 SV=1	603	gnl|BL_ORD_ID|16tr|A0A0M3K1Y0|A0A0M3K1Y0_ANISI Uncharacterized protein OS=Anisakis simplex OX=6269 GN=ASIM_LOCUS14302 PE=4 SV=1	16	5.315e-101	54.1864	330.102	633	343
tr|A0A368FQN2|A0A368FQN2_ANCCA	A0A0M3K9Z2_ANISI NtCtMGAM_N domain-containing protein OS=Anisakis simplex OX=6269 GN=ASIM_LOCUS17190 PE=3 SV=1	861	gnl|BL_ORD_ID|126tr|A0A0M3K9Z2|A0A0M3K9Z2_ANISI NtCtMGAM_N domain-containing protein OS=Anisakis simplex OX=6269 GN=ASIM_LOCUS17190 PE=3 SV=1	126	1.26189e-98	54.0773	310.071	466	252
tr|A0A368GAA3|A0A368GAA3_ANCCA	A0A0M3K1Y0_ANISI Uncharacterized protein OS=Anisakis simplex OX=6269 GN=ASIM_LOCUS14302 PE=4 SV=1	1676	gnl|BL_ORD_ID|16tr|A0A0M3K1Y0|A0A0M3K1Y0_ANISI Uncharacterized protein OS=Anisakis simplex OX=6269 GN=ASIM_LOCUS14302 PE=4 SV=1	16	0	54.009	772.696	1559	842
tr|A0A368FF77|A0A368FF77_ANCCA	A0A0M3K1U4_ANISI SCP domain-containing protein OS=Anisakis simplex OX=6269 GN=ASIM_LOCUS14262 PE=4 SV=2	107	gnl|BL_ORD_ID|45tr|A0A0M3K1U4|A0A0M3K1U4_ANISI SCP domain-containing protein OS=Anisakis simplex OX=6269 GN=ASIM_LOCUS14262 PE=4 SV=2	45	5.14144e-14	53.8462	58.9214	78	42
tr|A0A368GAH2|A0A368GAH2_ANCCA	A0A0M3JWS2_ANISI Uncharacterized protein OS=Anisakis simplex OX=6269 GN=ASIM_LOCUS12219 PE=3 SV=1	127	gnl|BL_ORD_ID|64tr|A0A0M3JWS2|A0A0M3JWS2_ANISI Uncharacterized protein OS=Anisakis simplex OX=6269 GN=ASIM_LOCUS12219 PE=3 SV=1	64	5.41588e-20	53.719	73.9442	121	65
tr|Q64FN6|Q64FN6_ANCCA	A0A0M3JAH0_ANISI Pepsin-I3 domain-containing protein OS=Anisakis simplex OX=6269 PE=3 SV=1	228	gnl|BL_ORD_ID|130tr|A0A0M3JAH0|A0A0M3JAH0_ANISI Pepsin-I3 domain-containing protein OS=Anisakis simplex OX=6269 PE=3 SV=1	130	2.62925e-06	53.3333	39.2762	60	32
tr|A0A368GT27|A0A368GT27_ANCCA	A0A0M3KCB1_ANISI Uncharacterized protein OS=Anisakis simplex OX=6269 PE=3 SV=1	259	gnl|BL_ORD_ID|144tr|A0A0M3KCB1|A0A0M3KCB1_ANISI Uncharacterized protein OS=Anisakis simplex OX=6269 PE=3 SV=1	144	1.16777e-22	52.8926	89.3521	121	64
tr|A0A368H0B4|A0A368H0B4_ANCCA	A0A0M3JWS2_ANISI Uncharacterized protein OS=Anisakis simplex OX=6269 GN=ASIM_LOCUS12219 PE=3 SV=1	131	gnl|BL_ORD_ID|64tr|A0A0M3JWS2|A0A0M3JWS2_ANISI Uncharacterized protein OS=Anisakis simplex OX=6269 GN=ASIM_LOCUS12219 PE=3 SV=1	64	1.19184e-12	52.8736	54.6842	87	46
tr|A0A368GG51|A0A368GG51_ANCCA	A0A097IYF9_ANISI Protein disulfide-isomerase OS=Anisakis simplex OX=6269 GN=PDI PE=3 SV=1	434	gnl|BL_ORD_ID|35tr|A0A097IYF9|A0A097IYF9_ANISI Protein disulfide-isomerase OS=Anisakis simplex OX=6269 GN=PDI PE=3 SV=1	35	3.23661e-58	52.6559	192.586	433	228
tr|A0A368FYB1|A0A368FYB1_ANCCA	A0A0M3JTF7_ANISI Peptidase A1 domain-containing protein OS=Anisakis simplex OX=6269 PE=3 SV=1	274	gnl|BL_ORD_ID|81tr|A0A0M3JTF7|A0A0M3JTF7_ANISI Peptidase A1 domain-containing protein OS=Anisakis simplex OX=6269 PE=3 SV=1	81	1.66225e-06	52.6316	41.5874	57	30
tr|A0A368GCN6|A0A368GCN6_ANCCA	A0A0M3K1Y0_ANISI Uncharacterized protein OS=Anisakis simplex OX=6269 GN=ASIM_LOCUS14302 PE=4 SV=1	1618	gnl|BL_ORD_ID|16tr|A0A0M3K1Y0|A0A0M3K1Y0_ANISI Uncharacterized protein OS=Anisakis simplex OX=6269 GN=ASIM_LOCUS14302 PE=4 SV=1	16	0	52.4318	755.362	1686	884
tr|A0A368FNI4|A0A368FNI4_ANCCA	A0A0M3KCB1_ANISI Uncharacterized protein OS=Anisakis simplex OX=6269 PE=3 SV=1	1144	gnl|BL_ORD_ID|144tr|A0A0M3KCB1|A0A0M3KCB1_ANISI Uncharacterized protein OS=Anisakis simplex OX=6269 PE=3 SV=1	144	2.96257e-73	51.7241	243.047	406	210
tr|A0A368H6Z0|A0A368H6Z0_ANCCA	A0A0M3JXL8_ANISI Uncharacterized protein OS=Anisakis simplex OX=6269 GN=ASIM_LOCUS12568 PE=3 SV=1	1394	gnl|BL_ORD_ID|93tr|A0A0M3JXL8|A0A0M3JXL8_ANISI Uncharacterized protein OS=Anisakis simplex OX=6269 GN=ASIM_LOCUS12568 PE=3 SV=1	93	0	51.0753	846.269	1488	760
tr|A0A368FM54|A0A368FM54_ANCCA	A0A0M3K1U4_ANISI SCP domain-containing protein OS=Anisakis simplex OX=6269 GN=ASIM_LOCUS14262 PE=4 SV=2	423	gnl|BL_ORD_ID|45tr|A0A0M3K1U4|A0A0M3K1U4_ANISI SCP domain-containing protein OS=Anisakis simplex OX=6269 GN=ASIM_LOCUS14262 PE=4 SV=2	45	2.2833e-28	50.9259	105.145	216	110
tr|A0A368GQC3|A0A368GQC3_ANCCA	A0A0M3K299_ANISI Metalloendopeptidase OS=Anisakis simplex OX=6269 GN=ASIM_LOCUS14439 PE=4 SV=1	146	gnl|BL_ORD_ID|105tr|A0A0M3K299|A0A0M3K299_ANISI Metalloendopeptidase OS=Anisakis simplex OX=6269 GN=ASIM_LOCUS14439 PE=4 SV=1	105	1.14339e-08	50.7042	45.4394	71	36
tr|A0A368FUW5|A0A368FUW5_ANCCA	A0A0M3KI67_ANISI Galectin OS=Anisakis simplex OX=6269 GN=ASIM_LOCUS20065 PE=4 SV=1	337	gnl|BL_ORD_ID|85tr|A0A0M3KI67|A0A0M3KI67_ANISI Galectin OS=Anisakis simplex OX=6269 GN=ASIM_LOCUS20065 PE=4 SV=1	85	2.34863e-21	50	83.9593	166	83
tr|A0A368HAJ4|A0A368HAJ4_ANCCA	A0A0M3K1U4_ANISI SCP domain-containing protein OS=Anisakis simplex OX=6269 GN=ASIM_LOCUS14262 PE=4 SV=2	372	gnl|BL_ORD_ID|45tr|A0A0M3K1U4|A0A0M3K1U4_ANISI SCP domain-containing protein OS=Anisakis simplex OX=6269 GN=ASIM_LOCUS14262 PE=4 SV=2	45	2.11671e-23	49.7382	90.8929	191	95
tr|A0A368GD11|A0A368GD11_ANCCA	A0A0M3K1U4_ANISI SCP domain-containing protein OS=Anisakis simplex OX=6269 GN=ASIM_LOCUS14262 PE=4 SV=2	419	gnl|BL_ORD_ID|45tr|A0A0M3K1U4|A0A0M3K1U4_ANISI SCP domain-containing protein OS=Anisakis simplex OX=6269 GN=ASIM_LOCUS14262 PE=4 SV=2	45	1.14732e-29	49.5413	108.612	218	108
tr|A0A368GZN2|A0A368GZN2_ANCCA	A0A0M3K1U4_ANISI SCP domain-containing protein OS=Anisakis simplex OX=6269 GN=ASIM_LOCUS14262 PE=4 SV=2	406	gnl|BL_ORD_ID|45tr|A0A0M3K1U4|A0A0M3K1U4_ANISI SCP domain-containing protein OS=Anisakis simplex OX=6269 GN=ASIM_LOCUS14262 PE=4 SV=2	45	5.17279e-25	49.5098	95.9005	204	101
tr|A0A368GNQ6|A0A368GNQ6_ANCCA	A0A0M3JWS2_ANISI Uncharacterized protein OS=Anisakis simplex OX=6269 GN=ASIM_LOCUS12219 PE=3 SV=1	129	gnl|BL_ORD_ID|64tr|A0A0M3JWS2|A0A0M3JWS2_ANISI Uncharacterized protein OS=Anisakis simplex OX=6269 GN=ASIM_LOCUS12219 PE=3 SV=1	64	1.20202e-12	49.4845	54.6842	97	48
tr|A0A368GXT3|A0A368GXT3_ANCCA	A0A0M3K1U4_ANISI SCP domain-containing protein OS=Anisakis simplex OX=6269 GN=ASIM_LOCUS14262 PE=4 SV=2	445	gnl|BL_ORD_ID|45tr|A0A0M3K1U4|A0A0M3K1U4_ANISI SCP domain-containing protein OS=Anisakis simplex OX=6269 GN=ASIM_LOCUS14262 PE=4 SV=2	45	6.6514e-21	49.2228	84.7297	193	95
tr|A0A368F133|A0A368F133_ANCCA	A0A0M3K1U4_ANISI SCP domain-containing protein OS=Anisakis simplex OX=6269 GN=ASIM_LOCUS14262 PE=4 SV=2	144	gnl|BL_ORD_ID|45tr|A0A0M3K1U4|A0A0M3K1U4_ANISI SCP domain-containing protein OS=Anisakis simplex OX=6269 GN=ASIM_LOCUS14262 PE=4 SV=2	45	7.79564e-16	48.6667	65.0846	150	73
tr|A0A368GB33|A0A368GB33_ANCCA	A0A0M3K1U4_ANISI SCP domain-containing protein OS=Anisakis simplex OX=6269 GN=ASIM_LOCUS14262 PE=4 SV=2	355	gnl|BL_ORD_ID|45tr|A0A0M3K1U4|A0A0M3K1U4_ANISI SCP domain-containing protein OS=Anisakis simplex OX=6269 GN=ASIM_LOCUS14262 PE=4 SV=2	45	9.966e-29	48.4848	105.145	231	112
tr|A0A368GVD0|A0A368GVD0_ANCCA	A0A0M3K1U4_ANISI SCP domain-containing protein OS=Anisakis simplex OX=6269 GN=ASIM_LOCUS14262 PE=4 SV=2	401	gnl|BL_ORD_ID|45tr|A0A0M3K1U4|A0A0M3K1U4_ANISI SCP domain-containing protein OS=Anisakis simplex OX=6269 GN=ASIM_LOCUS14262 PE=4 SV=2	45	4.11095e-22	48.3871	87.8113	186	90
tr|A0A368H8I8|A0A368H8I8_ANCCA	A0A0M3K1U4_ANISI SCP domain-containing protein OS=Anisakis simplex OX=6269 GN=ASIM_LOCUS14262 PE=4 SV=2	193	gnl|BL_ORD_ID|45tr|A0A0M3K1U4|A0A0M3K1U4_ANISI SCP domain-containing protein OS=Anisakis simplex OX=6269 GN=ASIM_LOCUS14262 PE=4 SV=2	45	3.45505e-29	48.3254	102.064	209	101
tr|A0A368FWF4|A0A368FWF4_ANCCA	A0A0M3K1U4_ANISI SCP domain-containing protein OS=Anisakis simplex OX=6269 GN=ASIM_LOCUS14262 PE=4 SV=2	436	gnl|BL_ORD_ID|45tr|A0A0M3K1U4|A0A0M3K1U4_ANISI SCP domain-containing protein OS=Anisakis simplex OX=6269 GN=ASIM_LOCUS14262 PE=4 SV=2	45	3.95264e-27	48.0519	102.064	231	111
tr|A0A368F3C1|A0A368F3C1_ANCCA	A0A0M3K1I6_ANISI Fatty-acid and retinol-binding protein 1 OS=Anisakis simplex OX=6269 GN=ASIM_LOCUS14140 PE=3 SV=1	173	gnl|BL_ORD_ID|42tr|A0A0M3K1I6|A0A0M3K1I6_ANISI Fatty-acid and retinol-binding protein 1 OS=Anisakis simplex OX=6269 GN=ASIM_LOCUS14140 PE=3 SV=1	42	8.49353e-14	47.9769	60.077	173	83
tr|A0A368F058|A0A368F058_ANCCA	A0A0M3K1I6_ANISI Fatty-acid and retinol-binding protein 1 OS=Anisakis simplex OX=6269 GN=ASIM_LOCUS14140 PE=3 SV=1	187	gnl|BL_ORD_ID|42tr|A0A0M3K1I6|A0A0M3K1I6_ANISI Fatty-acid and retinol-binding protein 1 OS=Anisakis simplex OX=6269 GN=ASIM_LOCUS14140 PE=3 SV=1	42	2.816e-14	47.9532	61.6178	171	82
tr|A0A368GII5|A0A368GII5_ANCCA	A0A0M3K1U4_ANISI SCP domain-containing protein OS=Anisakis simplex OX=6269 GN=ASIM_LOCUS14262 PE=4 SV=2	403	gnl|BL_ORD_ID|45tr|A0A0M3K1U4|A0A0M3K1U4_ANISI SCP domain-containing protein OS=Anisakis simplex OX=6269 GN=ASIM_LOCUS14262 PE=4 SV=2	45	7.218e-20	47.7833	81.2629	203	97
tr|A0A368H3J8|A0A368H3J8_ANCCA	A0A0M3JT99_ANISI Proteasome subunit alpha type OS=Anisakis simplex OX=6269 GN=ASIM_LOCUS10803 PE=3 SV=1	359	gnl|BL_ORD_ID|106tr|A0A0M3JT99|A0A0M3JT99_ANISI Proteasome subunit alpha type OS=Anisakis simplex OX=6269 GN=ASIM_LOCUS10803 PE=3 SV=1	106	4.37873e-20	47.7551	82.8037	245	117
tr|A0A368FDF5|A0A368FDF5_ANCCA	A0A0M3JXL8_ANISI Uncharacterized protein OS=Anisakis simplex OX=6269 GN=ASIM_LOCUS12568 PE=3 SV=1	558	gnl|BL_ORD_ID|93tr|A0A0M3JXL8|A0A0M3JXL8_ANISI Uncharacterized protein OS=Anisakis simplex OX=6269 GN=ASIM_LOCUS12568 PE=3 SV=1	93	1.24149e-75	47.6723	254.988	537	256
tr|A0A368F4L3|A0A368F4L3_ANCCA	A0A0M3K1I6_ANISI Fatty-acid and retinol-binding protein 1 OS=Anisakis simplex OX=6269 GN=ASIM_LOCUS14140 PE=3 SV=1	175	gnl|BL_ORD_ID|42tr|A0A0M3K1I6|A0A0M3K1I6_ANISI Fatty-acid and retinol-binding protein 1 OS=Anisakis simplex OX=6269 GN=ASIM_LOCUS14140 PE=3 SV=1	42	2.65506e-14	47.482	61.6178	139	66
tr|A0A368GAL6|A0A368GAL6_ANCCA	A0A0M3K1U4_ANISI SCP domain-containing protein OS=Anisakis simplex OX=6269 GN=ASIM_LOCUS14262 PE=4 SV=2	458	gnl|BL_ORD_ID|45tr|A0A0M3K1U4|A0A0M3K1U4_ANISI SCP domain-containing protein OS=Anisakis simplex OX=6269 GN=ASIM_LOCUS14262 PE=4 SV=2	45	1.07536e-26	47.4227	100.908	194	92
tr|A0A368FSI7|A0A368FSI7_ANCCA	A0A0M3K1U4_ANISI SCP domain-containing protein OS=Anisakis simplex OX=6269 GN=ASIM_LOCUS14262 PE=4 SV=2	454	gnl|BL_ORD_ID|45tr|A0A0M3K1U4|A0A0M3K1U4_ANISI SCP domain-containing protein OS=Anisakis simplex OX=6269 GN=ASIM_LOCUS14262 PE=4 SV=2	45	2.66253e-27	47.3451	102.834	226	107
tr|A0A368H782|A0A368H782_ANCCA	A0A0M3K1U4_ANISI SCP domain-containing protein OS=Anisakis simplex OX=6269 GN=ASIM_LOCUS14262 PE=4 SV=2	433	gnl|BL_ORD_ID|45tr|A0A0M3K1U4|A0A0M3K1U4_ANISI SCP domain-containing protein OS=Anisakis simplex OX=6269 GN=ASIM_LOCUS14262 PE=4 SV=2	45	3.93603e-18	47.3404	76.6406	188	89
tr|A0A368GY24|A0A368GY24_ANCCA	A0A0M3K1U4_ANISI SCP domain-containing protein OS=Anisakis simplex OX=6269 GN=ASIM_LOCUS14262 PE=4 SV=2	420	gnl|BL_ORD_ID|45tr|A0A0M3K1U4|A0A0M3K1U4_ANISI SCP domain-containing protein OS=Anisakis simplex OX=6269 GN=ASIM_LOCUS14262 PE=4 SV=2	45	2.75104e-30	47.1698	110.538	212	100
tr|A0A368GFA8|A0A368GFA8_ANCCA	A0A0M3K1U4_ANISI SCP domain-containing protein OS=Anisakis simplex OX=6269 GN=ASIM_LOCUS14262 PE=4 SV=2	206	gnl|BL_ORD_ID|45tr|A0A0M3K1U4|A0A0M3K1U4_ANISI SCP domain-containing protein OS=Anisakis simplex OX=6269 GN=ASIM_LOCUS14262 PE=4 SV=2	45	1.78353e-21	46.6019	82.0333	206	96
tr|A0A368H377|A0A368H377_ANCCA	A0A0M3K1U4_ANISI SCP domain-containing protein OS=Anisakis simplex OX=6269 GN=ASIM_LOCUS14262 PE=4 SV=2	216	gnl|BL_ORD_ID|45tr|A0A0M3K1U4|A0A0M3K1U4_ANISI SCP domain-containing protein OS=Anisakis simplex OX=6269 GN=ASIM_LOCUS14262 PE=4 SV=2	45	2.10344e-25	46.4286	92.8189	224	104
tr|A0A368GRA2|A0A368GRA2_ANCCA	A0A0M3K1U4_ANISI SCP domain-containing protein OS=Anisakis simplex OX=6269 GN=ASIM_LOCUS14262 PE=4 SV=2	363	gnl|BL_ORD_ID|45tr|A0A0M3K1U4|A0A0M3K1U4_ANISI SCP domain-containing protein OS=Anisakis simplex OX=6269 GN=ASIM_LOCUS14262 PE=4 SV=2	45	8.93413e-15	46.3687	66.2402	179	83
tr|A0A368GUC2|A0A368GUC2_ANCCA	A0A0M3K1U4_ANISI SCP domain-containing protein OS=Anisakis simplex OX=6269 GN=ASIM_LOCUS14262 PE=4 SV=2	465	gnl|BL_ORD_ID|45tr|A0A0M3K1U4|A0A0M3K1U4_ANISI SCP domain-containing protein OS=Anisakis simplex OX=6269 GN=ASIM_LOCUS14262 PE=4 SV=2	45	1.9943e-17	46.2312	74.7146	199	92
tr|A0A368G580|A0A368G580_ANCCA	A0A0M3K1I6_ANISI Fatty-acid and retinol-binding protein 1 OS=Anisakis simplex OX=6269 GN=ASIM_LOCUS14140 PE=3 SV=1	347	gnl|BL_ORD_ID|42tr|A0A0M3K1I6|A0A0M3K1I6_ANISI Fatty-acid and retinol-binding protein 1 OS=Anisakis simplex OX=6269 GN=ASIM_LOCUS14140 PE=3 SV=1	42	8.08492e-11	46.2069	54.299	145	67
tr|A0A368GTM3|A0A368GTM3_ANCCA	A0A0M3K1U4_ANISI SCP domain-containing protein OS=Anisakis simplex OX=6269 GN=ASIM_LOCUS14262 PE=4 SV=2	487	gnl|BL_ORD_ID|45tr|A0A0M3K1U4|A0A0M3K1U4_ANISI SCP domain-containing protein OS=Anisakis simplex OX=6269 GN=ASIM_LOCUS14262 PE=4 SV=2	45	7.70427e-18	46.0465	75.8702	215	99
tr|A0A368G4R3|A0A368G4R3_ANCCA	A0A0M3K1U4_ANISI SCP domain-containing protein OS=Anisakis simplex OX=6269 GN=ASIM_LOCUS14262 PE=4 SV=2	239	gnl|BL_ORD_ID|45tr|A0A0M3K1U4|A0A0M3K1U4_ANISI SCP domain-containing protein OS=Anisakis simplex OX=6269 GN=ASIM_LOCUS14262 PE=4 SV=2	45	5.13095e-20	46.0317	78.9518	189	87
tr|A0A368FT85|A0A368FT85_ANCCA	A0A0M3JBK1_ANISI Aldedh domain-containing protein OS=Anisakis simplex OX=6269 PE=3 SV=1	805	gnl|BL_ORD_ID|118tr|A0A0M3JBK1|A0A0M3JBK1_ANISI Aldedh domain-containing protein OS=Anisakis simplex OX=6269 PE=3 SV=1	118	3.23727e-06	45.977	41.2022	87	40
tr|A0A368GMY8|A0A368GMY8_ANCCA	A0A0M3K1U4_ANISI SCP domain-containing protein OS=Anisakis simplex OX=6269 GN=ASIM_LOCUS14262 PE=4 SV=2	157	gnl|BL_ORD_ID|45tr|A0A0M3K1U4|A0A0M3K1U4_ANISI SCP domain-containing protein OS=Anisakis simplex OX=6269 GN=ASIM_LOCUS14262 PE=4 SV=2	45	1.22524e-17	45.679	70.4774	162	74
tr|A0A368GR80|A0A368GR80_ANCCA	A0A0M3K1U4_ANISI SCP domain-containing protein OS=Anisakis simplex OX=6269 GN=ASIM_LOCUS14262 PE=4 SV=2	390	gnl|BL_ORD_ID|45tr|A0A0M3K1U4|A0A0M3K1U4_ANISI SCP domain-containing protein OS=Anisakis simplex OX=6269 GN=ASIM_LOCUS14262 PE=4 SV=2	45	1.64914e-15	45.6311	68.5514	206	94
tr|A0A368GF80|A0A368GF80_ANCCA	A0A0M3K1U4_ANISI SCP domain-containing protein OS=Anisakis simplex OX=6269 GN=ASIM_LOCUS14262 PE=4 SV=2	201	gnl|BL_ORD_ID|45tr|A0A0M3K1U4|A0A0M3K1U4_ANISI SCP domain-containing protein OS=Anisakis simplex OX=6269 GN=ASIM_LOCUS14262 PE=4 SV=2	45	1.99056e-20	45.6311	79.337	206	94
tr|A0A368H270|A0A368H270_ANCCA	A0A0M3K1U4_ANISI SCP domain-containing protein OS=Anisakis simplex OX=6269 GN=ASIM_LOCUS14262 PE=4 SV=2	205	gnl|BL_ORD_ID|45tr|A0A0M3K1U4|A0A0M3K1U4_ANISI SCP domain-containing protein OS=Anisakis simplex OX=6269 GN=ASIM_LOCUS14262 PE=4 SV=2	45	1.42464e-23	45.6221	87.8113	217	99
tr|A0A368H214|A0A368H214_ANCCA	A0A0M3K1U4_ANISI SCP domain-containing protein OS=Anisakis simplex OX=6269 GN=ASIM_LOCUS14262 PE=4 SV=2	451	gnl|BL_ORD_ID|45tr|A0A0M3K1U4|A0A0M3K1U4_ANISI SCP domain-containing protein OS=Anisakis simplex OX=6269 GN=ASIM_LOCUS14262 PE=4 SV=2	45	3.47857e-17	45.5959	73.9442	193	88
tr|A0A368GIH7|A0A368GIH7_ANCCA	A0A0M3K1U4_ANISI SCP domain-containing protein OS=Anisakis simplex OX=6269 GN=ASIM_LOCUS14262 PE=4 SV=2	290	gnl|BL_ORD_ID|45tr|A0A0M3K1U4|A0A0M3K1U4_ANISI SCP domain-containing protein OS=Anisakis simplex OX=6269 GN=ASIM_LOCUS14262 PE=4 SV=2	45	1.29312e-19	45.5814	78.9518	215	98
tr|A0A368GEJ8|A0A368GEJ8_ANCCA	A0A0M3K1U4_ANISI SCP domain-containing protein OS=Anisakis simplex OX=6269 GN=ASIM_LOCUS14262 PE=4 SV=2	280	gnl|BL_ORD_ID|45tr|A0A0M3K1U4|A0A0M3K1U4_ANISI SCP domain-containing protein OS=Anisakis simplex OX=6269 GN=ASIM_LOCUS14262 PE=4 SV=2	45	1.67178e-16	45.4545	70.4774	198	90
tr|A0A368FPB0|A0A368FPB0_ANCCA	A0A0M3K1U4_ANISI SCP domain-containing protein OS=Anisakis simplex OX=6269 GN=ASIM_LOCUS14262 PE=4 SV=2	394	gnl|BL_ORD_ID|45tr|A0A0M3K1U4|A0A0M3K1U4_ANISI SCP domain-containing protein OS=Anisakis simplex OX=6269 GN=ASIM_LOCUS14262 PE=4 SV=2	45	5.60894e-09	45.3416	49.2914	161	73
tr|A0A368GFY8|A0A368GFY8_ANCCA	A0A0M3K1U4_ANISI SCP domain-containing protein OS=Anisakis simplex OX=6269 GN=ASIM_LOCUS14262 PE=4 SV=2	189	gnl|BL_ORD_ID|45tr|A0A0M3K1U4|A0A0M3K1U4_ANISI SCP domain-containing protein OS=Anisakis simplex OX=6269 GN=ASIM_LOCUS14262 PE=4 SV=2	45	1.12643e-24	45.0704	90.1225	213	96
tr|A0A368GJ39|A0A368GJ39_ANCCA	A0A0M3K1U4_ANISI SCP domain-containing protein OS=Anisakis simplex OX=6269 GN=ASIM_LOCUS14262 PE=4 SV=2	500	gnl|BL_ORD_ID|45tr|A0A0M3K1U4|A0A0M3K1U4_ANISI SCP domain-containing protein OS=Anisakis simplex OX=6269 GN=ASIM_LOCUS14262 PE=4 SV=2	45	8.69634e-17	44.9275	72.7886	207	93
tr|A0A368GQB5|A0A368GQB5_ANCCA	A0A0M3K1U4_ANISI SCP domain-containing protein OS=Anisakis simplex OX=6269 GN=ASIM_LOCUS14262 PE=4 SV=2	215	gnl|BL_ORD_ID|45tr|A0A0M3K1U4|A0A0M3K1U4_ANISI SCP domain-containing protein OS=Anisakis simplex OX=6269 GN=ASIM_LOCUS14262 PE=4 SV=2	45	1.87895e-23	44.8889	87.8113	225	101
tr|A0A368GPC8|A0A368GPC8_ANCCA	A0A0M3K1U4_ANISI SCP domain-containing protein OS=Anisakis simplex OX=6269 GN=ASIM_LOCUS14262 PE=4 SV=2	102	gnl|BL_ORD_ID|45tr|A0A0M3K1U4|A0A0M3K1U4_ANISI SCP domain-containing protein OS=Anisakis simplex OX=6269 GN=ASIM_LOCUS14262 PE=4 SV=2	45	4.72655e-08	44.7917	42.3578	96	43
tr|A0A368G5Y9|A0A368G5Y9_ANCCA	A0A0M3K1U4_ANISI SCP domain-containing protein OS=Anisakis simplex OX=6269 GN=ASIM_LOCUS14262 PE=4 SV=2	177	gnl|BL_ORD_ID|45tr|A0A0M3K1U4|A0A0M3K1U4_ANISI SCP domain-containing protein OS=Anisakis simplex OX=6269 GN=ASIM_LOCUS14262 PE=4 SV=2	45	3.14462e-07	44.6541	41.9726	159	71
tr|A0A368FBI8|A0A368FBI8_ANCCA	A0A0M3K1U4_ANISI SCP domain-containing protein OS=Anisakis simplex OX=6269 GN=ASIM_LOCUS14262 PE=4 SV=2	228	gnl|BL_ORD_ID|45tr|A0A0M3K1U4|A0A0M3K1U4_ANISI SCP domain-containing protein OS=Anisakis simplex OX=6269 GN=ASIM_LOCUS14262 PE=4 SV=2	45	4.31782e-22	44.6512	84.3445	215	96
tr|A0A368HB75|A0A368HB75_ANCCA	A0A0M3JUN8_ANISI Uncharacterized protein OS=Anisakis simplex OX=6269 PE=4 SV=1	217	gnl|BL_ORD_ID|132tr|A0A0M3JUN8|A0A0M3JUN8_ANISI Uncharacterized protein OS=Anisakis simplex OX=6269 PE=4 SV=1	132	4.0055e-24	44.3396	88.9669	212	94
tr|A0A368FNP7|A0A368FNP7_ANCCA	A0A0M3K1U4_ANISI SCP domain-containing protein OS=Anisakis simplex OX=6269 GN=ASIM_LOCUS14262 PE=4 SV=2	212	gnl|BL_ORD_ID|45tr|A0A0M3K1U4|A0A0M3K1U4_ANISI SCP domain-containing protein OS=Anisakis simplex OX=6269 GN=ASIM_LOCUS14262 PE=4 SV=2	45	2.81563e-24	44.2922	89.7373	219	97
tr|A0A368GS82|A0A368GS82_ANCCA	A0A0M3K1U4_ANISI SCP domain-containing protein OS=Anisakis simplex OX=6269 GN=ASIM_LOCUS14262 PE=4 SV=2	379	gnl|BL_ORD_ID|45tr|A0A0M3K1U4|A0A0M3K1U4_ANISI SCP domain-containing protein OS=Anisakis simplex OX=6269 GN=ASIM_LOCUS14262 PE=4 SV=2	45	4.6438e-11	44.0758	55.4546	211	93
tr|A0A368H2J5|A0A368H2J5_ANCCA	A0A0M3K1U4_ANISI SCP domain-containing protein OS=Anisakis simplex OX=6269 GN=ASIM_LOCUS14262 PE=4 SV=2	452	gnl|BL_ORD_ID|45tr|A0A0M3K1U4|A0A0M3K1U4_ANISI SCP domain-containing protein OS=Anisakis simplex OX=6269 GN=ASIM_LOCUS14262 PE=4 SV=2	45	3.87053e-13	43.9791	62.003	191	84
tr|A0A368GR96|A0A368GR96_ANCCA	A0A0M3K1U4_ANISI SCP domain-containing protein OS=Anisakis simplex OX=6269 GN=ASIM_LOCUS14262 PE=4 SV=2	461	gnl|BL_ORD_ID|45tr|A0A0M3K1U4|A0A0M3K1U4_ANISI SCP domain-containing protein OS=Anisakis simplex OX=6269 GN=ASIM_LOCUS14262 PE=4 SV=2	45	3.39747e-16	43.9791	70.8626	191	84
tr|A0A368FBE8|A0A368FBE8_ANCCA	A0A0M3K1U4_ANISI SCP domain-containing protein OS=Anisakis simplex OX=6269 GN=ASIM_LOCUS14262 PE=4 SV=2	189	gnl|BL_ORD_ID|45tr|A0A0M3K1U4|A0A0M3K1U4_ANISI SCP domain-containing protein OS=Anisakis simplex OX=6269 GN=ASIM_LOCUS14262 PE=4 SV=2	45	1.26368e-19	43.3962	76.6406	212	92
tr|A0A368FVV5|A0A368FVV5_ANCCA	A0A0M3K1U4_ANISI SCP domain-containing protein OS=Anisakis simplex OX=6269 GN=ASIM_LOCUS14262 PE=4 SV=2	219	gnl|BL_ORD_ID|45tr|A0A0M3K1U4|A0A0M3K1U4_ANISI SCP domain-containing protein OS=Anisakis simplex OX=6269 GN=ASIM_LOCUS14262 PE=4 SV=2	45	4.54063e-21	43.318	81.6481	217	94
tr|A0A368GV32|A0A368GV32_ANCCA	A0A0M3K1U4_ANISI SCP domain-containing protein OS=Anisakis simplex OX=6269 GN=ASIM_LOCUS14262 PE=4 SV=2	400	gnl|BL_ORD_ID|45tr|A0A0M3K1U4|A0A0M3K1U4_ANISI SCP domain-containing protein OS=Anisakis simplex OX=6269 GN=ASIM_LOCUS14262 PE=4 SV=2	45	1.07738e-15	43.0556	69.3218	216	93
tr|A0A368GK23|A0A368GK23_ANCCA	A0A0M3K1U4_ANISI SCP domain-containing protein OS=Anisakis simplex OX=6269 GN=ASIM_LOCUS14262 PE=4 SV=2	176	gnl|BL_ORD_ID|45tr|A0A0M3K1U4|A0A0M3K1U4_ANISI SCP domain-containing protein OS=Anisakis simplex OX=6269 GN=ASIM_LOCUS14262 PE=4 SV=2	45	9.46163e-09	42.7746	46.595	173	74
tr|A0A368GMT9|A0A368GMT9_ANCCA	A0A0M3K1U4_ANISI SCP domain-containing protein OS=Anisakis simplex OX=6269 GN=ASIM_LOCUS14262 PE=4 SV=2	415	gnl|BL_ORD_ID|45tr|A0A0M3K1U4|A0A0M3K1U4_ANISI SCP domain-containing protein OS=Anisakis simplex OX=6269 GN=ASIM_LOCUS14262 PE=4 SV=2	45	2.98948e-18	42.6606	76.6406	218	93
tr|A0A368G8P6|A0A368G8P6_ANCCA	A0A0M3K1U4_ANISI SCP domain-containing protein OS=Anisakis simplex OX=6269 GN=ASIM_LOCUS14262 PE=4 SV=2	203	gnl|BL_ORD_ID|45tr|A0A0M3K1U4|A0A0M3K1U4_ANISI SCP domain-containing protein OS=Anisakis simplex OX=6269 GN=ASIM_LOCUS14262 PE=4 SV=2	45	9.28063e-18	42.5532	72.0182	188	80
tr|A0A368GUM3|A0A368GUM3_ANCCA	A0A0M3K1U4_ANISI SCP domain-containing protein OS=Anisakis simplex OX=6269 GN=ASIM_LOCUS14262 PE=4 SV=2	248	gnl|BL_ORD_ID|45tr|A0A0M3K1U4|A0A0M3K1U4_ANISI SCP domain-containing protein OS=Anisakis simplex OX=6269 GN=ASIM_LOCUS14262 PE=4 SV=2	45	1.2714e-06	42.3077	41.2022	208	88
tr|A0A368FCE8|A0A368FCE8_ANCCA	A0A0M3K1U4_ANISI SCP domain-containing protein OS=Anisakis simplex OX=6269 GN=ASIM_LOCUS14262 PE=4 SV=2	376	gnl|BL_ORD_ID|45tr|A0A0M3K1U4|A0A0M3K1U4_ANISI SCP domain-containing protein OS=Anisakis simplex OX=6269 GN=ASIM_LOCUS14262 PE=4 SV=2	45	6.12426e-10	42.236	52.373	161	68
tr|A0A368HB16|A0A368HB16_ANCCA	A0A0M3K1U4_ANISI SCP domain-containing protein OS=Anisakis simplex OX=6269 GN=ASIM_LOCUS14262 PE=4 SV=2	447	gnl|BL_ORD_ID|45tr|A0A0M3K1U4|A0A0M3K1U4_ANISI SCP domain-containing protein OS=Anisakis simplex OX=6269 GN=ASIM_LOCUS14262 PE=4 SV=2	45	2.60513e-12	42.2018	59.6918	218	92
tr|A0A368GC60|A0A368GC60_ANCCA	A0A0M3K1U4_ANISI SCP domain-containing protein OS=Anisakis simplex OX=6269 GN=ASIM_LOCUS14262 PE=4 SV=2	439	gnl|BL_ORD_ID|45tr|A0A0M3K1U4|A0A0M3K1U4_ANISI SCP domain-containing protein OS=Anisakis simplex OX=6269 GN=ASIM_LOCUS14262 PE=4 SV=2	45	4.62491e-17	41.8103	73.559	232	97
tr|A0A368GJL9|A0A368GJL9_ANCCA	A0A0M3K1U4_ANISI SCP domain-containing protein OS=Anisakis simplex OX=6269 GN=ASIM_LOCUS14262 PE=4 SV=2	163	gnl|BL_ORD_ID|45tr|A0A0M3K1U4|A0A0M3K1U4_ANISI SCP domain-containing protein OS=Anisakis simplex OX=6269 GN=ASIM_LOCUS14262 PE=4 SV=2	45	3.6877e-10	41.7647	50.0618	170	71
tr|A0A368G6S8|A0A368G6S8_ANCCA	A0A0M3K613_ANISI Elongation factor 2 (inferred by orthology to a C. elegans protein) OS=Anisakis simplex OX=6269 GN=ASIM_LOCUS15811 PE=3 SV=1	464	gnl|BL_ORD_ID|95tr|A0A0M3K613|A0A0M3K613_ANISI Elongation factor 2 (inferred by orthology to a C. elegans protein) OS=Anisakis simplex OX=6269 GN=ASIM_LOCUS15811 PE=3 SV=1	95	1.06974e-07	41.5493	47.3654	142	59
tr|A0A368H392|A0A368H392_ANCCA	A0A0M3K1U4_ANISI SCP domain-containing protein OS=Anisakis simplex OX=6269 GN=ASIM_LOCUS14262 PE=4 SV=2	249	gnl|BL_ORD_ID|45tr|A0A0M3K1U4|A0A0M3K1U4_ANISI SCP domain-containing protein OS=Anisakis simplex OX=6269 GN=ASIM_LOCUS14262 PE=4 SV=2	45	3.87207e-08	41.4474	45.8246	152	63
tr|A0A368F3U5|A0A368F3U5_ANCCA	A0A0M3K1U4_ANISI SCP domain-containing protein OS=Anisakis simplex OX=6269 GN=ASIM_LOCUS14262 PE=4 SV=2	186	gnl|BL_ORD_ID|45tr|A0A0M3K1U4|A0A0M3K1U4_ANISI SCP domain-containing protein OS=Anisakis simplex OX=6269 GN=ASIM_LOCUS14262 PE=4 SV=2	45	5.16397e-12	40.9091	55.8398	198	81
tr|A0A368FSB5|A0A368FSB5_ANCCA	A0A0M3K1U4_ANISI SCP domain-containing protein OS=Anisakis simplex OX=6269 GN=ASIM_LOCUS14262 PE=4 SV=2	189	gnl|BL_ORD_ID|45tr|A0A0M3K1U4|A0A0M3K1U4_ANISI SCP domain-containing protein OS=Anisakis simplex OX=6269 GN=ASIM_LOCUS14262 PE=4 SV=2	45	2.35401e-08	40.8602	45.4394	186	76
tr|A0A368GY85|A0A368GY85_ANCCA	A0A0M3K1U4_ANISI SCP domain-containing protein OS=Anisakis simplex OX=6269 GN=ASIM_LOCUS14262 PE=4 SV=2	218	gnl|BL_ORD_ID|45tr|A0A0M3K1U4|A0A0M3K1U4_ANISI SCP domain-containing protein OS=Anisakis simplex OX=6269 GN=ASIM_LOCUS14262 PE=4 SV=2	45	2.89942e-08	40.8333	45.8246	240	98
tr|A0A368FD45|A0A368FD45_ANCCA	A0A0M3JXL8_ANISI Uncharacterized protein OS=Anisakis simplex OX=6269 GN=ASIM_LOCUS12568 PE=3 SV=1	350	gnl|BL_ORD_ID|93tr|A0A0M3JXL8|A0A0M3JXL8_ANISI Uncharacterized protein OS=Anisakis simplex OX=6269 GN=ASIM_LOCUS12568 PE=3 SV=1	93	4.34915e-10	40.5694	54.299	281	114
tr|A0A368G8D0|A0A368G8D0_ANCCA	A0A0M3K1U4_ANISI SCP domain-containing protein OS=Anisakis simplex OX=6269 GN=ASIM_LOCUS14262 PE=4 SV=2	274	gnl|BL_ORD_ID|45tr|A0A0M3K1U4|A0A0M3K1U4_ANISI SCP domain-containing protein OS=Anisakis simplex OX=6269 GN=ASIM_LOCUS14262 PE=4 SV=2	45	1.83444e-06	40.553	41.2022	217	88
tr|A0A368FLE5|A0A368FLE5_ANCCA	A0A0M3JXL8_ANISI Uncharacterized protein OS=Anisakis simplex OX=6269 GN=ASIM_LOCUS12568 PE=3 SV=1	516	gnl|BL_ORD_ID|93tr|A0A0M3JXL8|A0A0M3JXL8_ANISI Uncharacterized protein OS=Anisakis simplex OX=6269 GN=ASIM_LOCUS12568 PE=3 SV=1	93	3.79725e-15	40.2913	71.633	412	166
tr|A0A368F7J2|A0A368F7J2_ANCCA	A0A0M3K1U4_ANISI SCP domain-containing protein OS=Anisakis simplex OX=6269 GN=ASIM_LOCUS14262 PE=4 SV=2	424	gnl|BL_ORD_ID|45tr|A0A0M3K1U4|A0A0M3K1U4_ANISI SCP domain-containing protein OS=Anisakis simplex OX=6269 GN=ASIM_LOCUS14262 PE=4 SV=2	45	4.05072e-10	40.113	53.1434	177	71
tr|A0A368FGU1|A0A368FGU1_ANCCA	A0A0M3K1U4_ANISI SCP domain-containing protein OS=Anisakis simplex OX=6269 GN=ASIM_LOCUS14262 PE=4 SV=2	241	gnl|BL_ORD_ID|45tr|A0A0M3K1U4|A0A0M3K1U4_ANISI SCP domain-containing protein OS=Anisakis simplex OX=6269 GN=ASIM_LOCUS14262 PE=4 SV=2	45	3.61647e-09	39.5062	48.9062	162	64
tr|A0A368FGB7|A0A368FGB7_ANCCA	A0A0M3K1U4_ANISI SCP domain-containing protein OS=Anisakis simplex OX=6269 GN=ASIM_LOCUS14262 PE=4 SV=2	260	gnl|BL_ORD_ID|45tr|A0A0M3K1U4|A0A0M3K1U4_ANISI SCP domain-containing protein OS=Anisakis simplex OX=6269 GN=ASIM_LOCUS14262 PE=4 SV=2	45	1.89776e-08	39.4595	46.9802	185	73
tr|A0A368GMT5|A0A368GMT5_ANCCA	A0A0M3K1U4_ANISI SCP domain-containing protein OS=Anisakis simplex OX=6269 GN=ASIM_LOCUS14262 PE=4 SV=2	379	gnl|BL_ORD_ID|45tr|A0A0M3K1U4|A0A0M3K1U4_ANISI SCP domain-containing protein OS=Anisakis simplex OX=6269 GN=ASIM_LOCUS14262 PE=4 SV=2	45	1.62964e-09	38.9535	50.8322	172	67
tr|A0A368GRR3|A0A368GRR3_ANCCA	A0A0M3K1U4_ANISI SCP domain-containing protein OS=Anisakis simplex OX=6269 GN=ASIM_LOCUS14262 PE=4 SV=2	207	gnl|BL_ORD_ID|45tr|A0A0M3K1U4|A0A0M3K1U4_ANISI SCP domain-containing protein OS=Anisakis simplex OX=6269 GN=ASIM_LOCUS14262 PE=4 SV=2	45	7.215e-08	38.8235	44.669	170	66
tr|A0A368GS42|A0A368GS42_ANCCA	A0A0M3K1U4_ANISI SCP domain-containing protein OS=Anisakis simplex OX=6269 GN=ASIM_LOCUS14262 PE=4 SV=2	401	gnl|BL_ORD_ID|45tr|A0A0M3K1U4|A0A0M3K1U4_ANISI SCP domain-containing protein OS=Anisakis simplex OX=6269 GN=ASIM_LOCUS14262 PE=4 SV=2	45	7.9177e-08	37.8641	45.8246	206	78
tr|A0A368FYU5|A0A368FYU5_ANCCA	A0A158PN23_ANISI Twitchin (inferred by orthology to a C. elegans protein) OS=Anisakis simplex OX=6269 GN=ASIM_LOCUS10411 PE=3 SV=1	1518	gnl|BL_ORD_ID|13tr|A0A158PN23|A0A158PN23_ANISI Twitchin (inferred by orthology to a C. elegans protein) OS=Anisakis simplex OX=6269 GN=ASIM_LOCUS10411 PE=3 SV=1	13	1.96909e-12	37.5	65.4698	624	234
tr|A0A368H1Z9|A0A368H1Z9_ANCCA	A0A0M3K1U4_ANISI SCP domain-containing protein OS=Anisakis simplex OX=6269 GN=ASIM_LOCUS14262 PE=4 SV=2	200	gnl|BL_ORD_ID|45tr|A0A0M3K1U4|A0A0M3K1U4_ANISI SCP domain-containing protein OS=Anisakis simplex OX=6269 GN=ASIM_LOCUS14262 PE=4 SV=2	45	5.65835e-07	37.3134	41.5874	201	75
tr|A0A368HA76|A0A368HA76_ANCCA	---NA---	250	No Blast Hit
tr|A0A368FHL1|A0A368FHL1_ANCCA	---NA---	103	No Blast Hit
tr|A0A368HDE1|A0A368HDE1_ANCCA	---NA---	188	No Blast Hit
tr|A0A368H951|A0A368H951_ANCCA	---NA---	103	No Blast Hit
tr|A0A368HBU8|A0A368HBU8_ANCCA	---NA---	131	No Blast Hit
tr|A0A368HCJ3|A0A368HCJ3_ANCCA	---NA---	117	No Blast Hit
tr|A0A368HD22|A0A368HD22_ANCCA	---NA---	197	No Blast Hit
tr|A0A368H9A9|A0A368H9A9_ANCCA	---NA---	225	No Blast Hit
tr|A0A368H7G7|A0A368H7G7_ANCCA	---NA---	137	No Blast Hit
tr|A0A368H9A8|A0A368H9A8_ANCCA	---NA---	609	No Blast Hit
tr|A0A368H683|A0A368H683_ANCCA	---NA---	148	No Blast Hit
tr|A0A368H5F9|A0A368H5F9_ANCCA	---NA---	568	No Blast Hit
tr|A0A368H5I9|A0A368H5I9_ANCCA	---NA---	1218	No Blast Hit
tr|A0A368H9A7|A0A368H9A7_ANCCA	---NA---	257	No Blast Hit
tr|A0A368H5G2|A0A368H5G2_ANCCA	---NA---	240	No Blast Hit
tr|A0A368H948|A0A368H948_ANCCA	---NA---	422	No Blast Hit
tr|A0A368H801|A0A368H801_ANCCA	---NA---	949	No Blast Hit
tr|A0A368H909|A0A368H909_ANCCA	---NA---	653	No Blast Hit
tr|A0A368H3H0|A0A368H3H0_ANCCA	---NA---	133	No Blast Hit
tr|A0A368H321|A0A368H321_ANCCA	---NA---	196	No Blast Hit
tr|A0A368H1V4|A0A368H1V4_ANCCA	---NA---	148	No Blast Hit
tr|A0A368H1W5|A0A368H1W5_ANCCA	---NA---	144	No Blast Hit
tr|A0A368H5Q5|A0A368H5Q5_ANCCA	---NA---	145	No Blast Hit
tr|A0A368H1W8|A0A368H1W8_ANCCA	---NA---	149	No Blast Hit
tr|A0A368H5Q3|A0A368H5Q3_ANCCA	---NA---	213	No Blast Hit
tr|A0A368H220|A0A368H220_ANCCA	---NA---	98	No Blast Hit
tr|A0A368H209|A0A368H209_ANCCA	---NA---	68	No Blast Hit
tr|A0A368H3A4|A0A368H3A4_ANCCA	---NA---	247	No Blast Hit
tr|A0A368H1U7|A0A368H1U7_ANCCA	---NA---	275	No Blast Hit
tr|A0A368H158|A0A368H158_ANCCA	---NA---	657	No Blast Hit
tr|A0A368GYA6|A0A368GYA6_ANCCA	---NA---	549	No Blast Hit
tr|A0A368H096|A0A368H096_ANCCA	---NA---	121	No Blast Hit
tr|A0A368H153|A0A368H153_ANCCA	---NA---	293	No Blast Hit
tr|A0A368GXB1|A0A368GXB1_ANCCA	---NA---	349	No Blast Hit
tr|A0A368GVY1|A0A368GVY1_ANCCA	---NA---	164	No Blast Hit
tr|A0A368GVQ4|A0A368GVQ4_ANCCA	---NA---	183	No Blast Hit
tr|A0A368GVT5|A0A368GVT5_ANCCA	---NA---	260	No Blast Hit
tr|A0A368GY37|A0A368GY37_ANCCA	---NA---	161	No Blast Hit
tr|A0A368GYP7|A0A368GYP7_ANCCA	---NA---	178	No Blast Hit
tr|A0A368GVV0|A0A368GVV0_ANCCA	---NA---	245	No Blast Hit
tr|A0A368GV97|A0A368GV97_ANCCA	---NA---	154	No Blast Hit
tr|A0A368GVD2|A0A368GVD2_ANCCA	---NA---	143	No Blast Hit
tr|A0A368GYE7|A0A368GYE7_ANCCA	---NA---	73	No Blast Hit
tr|A0A368GWU4|A0A368GWU4_ANCCA	---NA---	165	No Blast Hit
tr|A0A368GTI1|A0A368GTI1_ANCCA	---NA---	111	No Blast Hit
tr|A0A368GT70|A0A368GT70_ANCCA	---NA---	218	No Blast Hit
tr|A0A368GWR9|A0A368GWR9_ANCCA	---NA---	143	No Blast Hit
tr|A0A368GSW2|A0A368GSW2_ANCCA	---NA---	98	No Blast Hit
tr|A0A368GWV0|A0A368GWV0_ANCCA	---NA---	111	No Blast Hit
tr|A0A368GV45|A0A368GV45_ANCCA	---NA---	128	No Blast Hit
tr|A0A368GW79|A0A368GW79_ANCCA	---NA---	156	No Blast Hit
tr|A0A368GSC3|A0A368GSC3_ANCCA	---NA---	220	No Blast Hit
tr|A0A368GSD9|A0A368GSD9_ANCCA	---NA---	188	No Blast Hit
tr|A0A368GWD7|A0A368GWD7_ANCCA	---NA---	107	No Blast Hit
tr|A0A368GSH8|A0A368GSH8_ANCCA	---NA---	226	No Blast Hit
tr|A0A368GSJ8|A0A368GSJ8_ANCCA	---NA---	343	No Blast Hit
tr|A0A368GVI8|A0A368GVI8_ANCCA	---NA---	293	No Blast Hit
tr|A0A368GSK9|A0A368GSK9_ANCCA	---NA---	339	No Blast Hit
tr|A0A368GVW4|A0A368GVW4_ANCCA	---NA---	371	No Blast Hit
tr|A0A368GS04|A0A368GS04_ANCCA	---NA---	431	No Blast Hit
tr|A0A368GS48|A0A368GS48_ANCCA	---NA---	331	No Blast Hit
tr|A0A368GS76|A0A368GS76_ANCCA	---NA---	255	No Blast Hit
tr|A0A368GVU7|A0A368GVU7_ANCCA	---NA---	391	No Blast Hit
tr|A0A368GQP0|A0A368GQP0_ANCCA	---NA---	269	No Blast Hit
tr|A0A368GQT0|A0A368GQT0_ANCCA	---NA---	269	No Blast Hit
tr|A0A368GSJ5|A0A368GSJ5_ANCCA	---NA---	622	No Blast Hit
tr|A0A368GQG8|A0A368GQG8_ANCCA	---NA---	233	No Blast Hit
tr|A0A368GU95|A0A368GU95_ANCCA	---NA---	96	No Blast Hit
tr|A0A368GNG9|A0A368GNG9_ANCCA	---NA---	156	No Blast Hit
tr|A0A368GS72|A0A368GS72_ANCCA	---NA---	170	No Blast Hit
tr|A0A368GQN5|A0A368GQN5_ANCCA	---NA---	481	No Blast Hit
tr|A0A368GN73|A0A368GN73_ANCCA	---NA---	310	No Blast Hit
tr|A0A368GM02|A0A368GM02_ANCCA	---NA---	353	No Blast Hit
tr|A0A368GN33|A0A368GN33_ANCCA	---NA---	80	No Blast Hit
tr|A0A368GIT8|A0A368GIT8_ANCCA	---NA---	183	No Blast Hit
tr|A0A368GIF5|A0A368GIF5_ANCCA	---NA---	160	No Blast Hit
tr|A0A368GKJ4|A0A368GKJ4_ANCCA	---NA---	264	No Blast Hit
tr|A0A368GJA3|A0A368GJA3_ANCCA	---NA---	111	No Blast Hit
tr|A0A368GJ29|A0A368GJ29_ANCCA	---NA---	198	No Blast Hit
tr|A0A368GJ88|A0A368GJ88_ANCCA	---NA---	88	No Blast Hit
tr|A0A368GF98|A0A368GF98_ANCCA	---NA---	74	No Blast Hit
tr|A0A368GH95|A0A368GH95_ANCCA	---NA---	86	No Blast Hit
tr|A0A368GF90|A0A368GF90_ANCCA	---NA---	175	No Blast Hit
tr|A0A368GDS2|A0A368GDS2_ANCCA	---NA---	363	No Blast Hit
tr|A0A368GFM5|A0A368GFM5_ANCCA	---NA---	125	No Blast Hit
tr|A0A368GDA2|A0A368GDA2_ANCCA	---NA---	169	No Blast Hit
tr|A0A368GC26|A0A368GC26_ANCCA	---NA---	499	No Blast Hit
tr|A0A368GBI7|A0A368GBI7_ANCCA	---NA---	148	No Blast Hit
tr|A0A368GET3|A0A368GET3_ANCCA	---NA---	143	No Blast Hit
tr|A0A368GDF0|A0A368GDF0_ANCCA	---NA---	196	No Blast Hit
tr|A0A368GD56|A0A368GD56_ANCCA	---NA---	190	No Blast Hit
tr|A0A368GDX1|A0A368GDX1_ANCCA	---NA---	124	No Blast Hit
tr|A0A368G9P1|A0A368G9P1_ANCCA	---NA---	142	No Blast Hit
tr|A0A368GCE6|A0A368GCE6_ANCCA	---NA---	286	No Blast Hit
tr|Q963I8|Q963I8_ANCCA	---NA---	140	No Blast Hit
tr|A0A368G9W6|A0A368G9W6_ANCCA	---NA---	267	No Blast Hit
tr|A0A368G9W0|A0A368G9W0_ANCCA	---NA---	116	No Blast Hit
tr|A0A368G9K9|A0A368G9K9_ANCCA	---NA---	504	No Blast Hit
tr|A0A368GBF4|A0A368GBF4_ANCCA	---NA---	715	No Blast Hit
tr|A0A368G5Z1|A0A368G5Z1_ANCCA	---NA---	147	No Blast Hit
tr|A0A368G4I7|A0A368G4I7_ANCCA	---NA---	137	No Blast Hit
tr|A0A368G4Q6|A0A368G4Q6_ANCCA	---NA---	360	No Blast Hit
tr|A0A368G698|A0A368G698_ANCCA	---NA---	126	No Blast Hit
tr|A0A368G195|A0A368G195_ANCCA	---NA---	386	No Blast Hit
tr|A0A368G4S4|A0A368G4S4_ANCCA	---NA---	329	No Blast Hit
tr|Q16947|Q16947_ANCCA	---NA---	91	No Blast Hit
tr|A0A368G0P1|A0A368G0P1_ANCCA	---NA---	326	No Blast Hit
tr|A0A368G048|A0A368G048_ANCCA	---NA---	146	No Blast Hit
tr|A0A368G4A6|A0A368G4A6_ANCCA	---NA---	72	No Blast Hit
tr|A0A368FXF2|A0A368FXF2_ANCCA	---NA---	434	No Blast Hit
tr|A0A368FW99|A0A368FW99_ANCCA	---NA---	105	No Blast Hit
tr|A0A368FVR5|A0A368FVR5_ANCCA	---NA---	196	No Blast Hit
tr|A0A368FXS0|A0A368FXS0_ANCCA	---NA---	159	No Blast Hit
tr|A0A368FVL4|A0A368FVL4_ANCCA	---NA---	409	No Blast Hit
tr|A0A368FVI9|A0A368FVI9_ANCCA	---NA---	663	No Blast Hit
tr|A0A368G0Q1|A0A368G0Q1_ANCCA	---NA---	186	No Blast Hit
tr|A0A368FTW0|A0A368FTW0_ANCCA	---NA---	163	No Blast Hit
tr|A0A368FUG1|A0A368FUG1_ANCCA	---NA---	110	No Blast Hit
tr|A0A368FWD1|A0A368FWD1_ANCCA	---NA---	268	No Blast Hit
tr|A0A368FWU7|A0A368FWU7_ANCCA	---NA---	149	No Blast Hit
tr|A0A368FRF4|A0A368FRF4_ANCCA	---NA---	137	No Blast Hit
tr|A0A368FQF8|A0A368FQF8_ANCCA	---NA---	238	No Blast Hit
tr|A0A368FTR6|A0A368FTR6_ANCCA	---NA---	240	No Blast Hit
tr|A0A368FTP6|A0A368FTP6_ANCCA	---NA---	200	No Blast Hit
tr|A0A368FTY4|A0A368FTY4_ANCCA	---NA---	84	No Blast Hit
tr|A0A368FT98|A0A368FT98_ANCCA	---NA---	303	No Blast Hit
tr|A0A368FU08|A0A368FU08_ANCCA	---NA---	754	No Blast Hit
tr|A0A368FNB7|A0A368FNB7_ANCCA	---NA---	168	No Blast Hit
tr|A0A368FTR7|A0A368FTR7_ANCCA	---NA---	621	No Blast Hit
tr|A0A368FR70|A0A368FR70_ANCCA	---NA---	93	No Blast Hit
tr|A0A368FRX5|A0A368FRX5_ANCCA	---NA---	161	No Blast Hit
tr|A0A368FK50|A0A368FK50_ANCCA	---NA---	397	No Blast Hit
tr|A0A368FI17|A0A368FI17_ANCCA	---NA---	267	No Blast Hit
tr|A0A368FH24|A0A368FH24_ANCCA	---NA---	107	No Blast Hit
tr|A0A368FGB0|A0A368FGB0_ANCCA	---NA---	288	No Blast Hit
tr|A0A368FJQ9|A0A368FJQ9_ANCCA	---NA---	93	No Blast Hit
tr|A0A368FKW6|A0A368FKW6_ANCCA	---NA---	113	No Blast Hit
tr|A0A368FIS9|A0A368FIS9_ANCCA	---NA---	239	No Blast Hit
tr|A0A368FEZ7|A0A368FEZ7_ANCCA	---NA---	86	No Blast Hit
tr|A0A368FEA6|A0A368FEA6_ANCCA	---NA---	176	No Blast Hit
tr|A0A368FGB8|A0A368FGB8_ANCCA	---NA---	252	No Blast Hit
tr|A0A368FC76|A0A368FC76_ANCCA	---NA---	343	No Blast Hit
tr|A0A368FFU6|A0A368FFU6_ANCCA	---NA---	170	No Blast Hit
tr|A0A368FB33|A0A368FB33_ANCCA	---NA---	43	No Blast Hit
tr|A0A368FCD8|A0A368FCD8_ANCCA	---NA---	151	No Blast Hit
tr|A0A368FG96|A0A368FG96_ANCCA	---NA---	184	No Blast Hit
tr|A0A368FG76|A0A368FG76_ANCCA	---NA---	82	No Blast Hit
tr|A0A368FAH9|A0A368FAH9_ANCCA	---NA---	121	No Blast Hit
tr|A0A368FED8|A0A368FED8_ANCCA	---NA---	158	No Blast Hit
tr|A0A368FAA1|A0A368FAA1_ANCCA	---NA---	123	No Blast Hit
tr|A0A368F8Q0|A0A368F8Q0_ANCCA	---NA---	146	No Blast Hit
tr|A0A368F8M5|A0A368F8M5_ANCCA	---NA---	106	No Blast Hit
tr|A0A368F7K6|A0A368F7K6_ANCCA	---NA---	93	No Blast Hit
tr|A0A368F9K9|A0A368F9K9_ANCCA	---NA---	103	No Blast Hit
tr|A0A368FAD1|A0A368FAD1_ANCCA	---NA---	181	No Blast Hit
tr|A0A368F4L9|A0A368F4L9_ANCCA	---NA---	485	No Blast Hit
tr|A0A368F391|A0A368F391_ANCCA	---NA---	113	No Blast Hit
tr|A0A368F8J1|A0A368F8J1_ANCCA	---NA---	110	No Blast Hit
tr|A0A368F6A8|A0A368F6A8_ANCCA	---NA---	189	No Blast Hit
tr|A0A368F2P7|A0A368F2P7_ANCCA	---NA---	196	No Blast Hit
tr|A0A368F3S5|A0A368F3S5_ANCCA	---NA---	84	No Blast Hit
tr|A0A368EY72|A0A368EY72_ANCCA	---NA---	110	No Blast Hit
tr|A0A368EX24|A0A368EX24_ANCCA	---NA---	372	No Blast Hit
tr|A0A368F1A4|A0A368F1A4_ANCCA	---NA---	157	No Blast Hit
tr|A0A368EW71|A0A368EW71_ANCCA	---NA---	114	No Blast Hit
tr|A0A368EYI6|A0A368EYI6_ANCCA	---NA---	319	No Blast Hit

## Sheet: 5
5. Results of the comparison of the similarity of secretome proteins of A. simplex (s.s.) L3 larvae with T. canis larvae ES proteins.
Sequence name	Sequence desc.	Sequence length	Hit desc.	Hit ACC	E-Value	Similarity (%)	Bit-Score	Alignment length	Positives
tr|A0A0B2UZV0|A0A0B2UZV0_TOXCA	A0A0M3KIS5	560	gnl|BL_ORD_ID|28tr|A0A0M3KIS5|A0A0M3KIS5_ANISI IF rod domain-containing protein OS=Anisakis simplex OX=6269 PE=4 SV=1	28	3.92751e-165	99.5708	462.996	233	232
tr|A0A0B2UPE7|A0A0B2UPE7_TOXCA	A0A0M3J0M4	452	gnl|BL_ORD_ID|77tr|A0A0M3J0M4|A0A0M3J0M4_ANISI Putative actin (inferred by orthology to a S. mansoni protein) OS=Anisakis simplex OX=6269 GN=ASIM_LOCUS957 PE=3 SV=1	77	0	98.4227	645.58	317	312
tr|A0A0B2V5Y2|A0A0B2V5Y2_TOXCA	A0A0M3K9V2	929	gnl|BL_ORD_ID|114tr|A0A0M3K9V2|A0A0M3K9V2_ANISI Heat shock 70 kDa protein cognate 1 (inferred by orthology to a D. melanogaster protein) OS=Anisakis simplex OX=6269 GN=ASIM_LOCUS17150 PE=3 SV=1	114	0	98.153	758.829	379	372
tr|A0A0B2V6Q8|A0A0B2V6Q8_TOXCA	A0A158PP35	879	gnl|BL_ORD_ID|31tr|A0A158PP35|A0A158PP35_ANISI Paramyosin (inferred by orthology to a C. elegans protein) OS=Anisakis simplex OX=6269 GN=ASIM_LOCUS12986 PE=4 SV=1	31	0	97.8409	1596.25	880	861
tr|A0A0B2UJM4|A0A0B2UJM4_TOXCA	A0A097IYF9	497	gnl|BL_ORD_ID|35tr|A0A097IYF9|A0A097IYF9_ANISI Protein disulfide-isomerase OS=Anisakis simplex OX=6269 GN=PDI PE=3 SV=1	35	0	92.7565	855.129	497	461
tr|A0A0B2UT85|A0A0B2UT85_TOXCA	A0A0M3K8S1	1126	gnl|BL_ORD_ID|49tr|A0A0M3K8S1|A0A0M3K8S1_ANISI Methylmalonyl-CoA mutase OS=Anisakis simplex OX=6269 GN=ASIM_LOCUS16769 PE=3 SV=1	49	0	92.2043	694.886	372	343
tr|A0A0B2V815|A0A0B2V815_TOXCA	A0A0M3IYY5	188	gnl|BL_ORD_ID|26tr|A0A0M3IYY5|A0A0M3IYY5_ANISI Uncharacterized protein OS=Anisakis simplex OX=6269 GN=ASIM_LOCUS368 PE=3 SV=1	26	6.77191e-58	91.6667	182.956	96	88
tr|A0A0B2W5Z0|A0A0B2W5Z0_TOXCA	A0A0M3IZ99	605	gnl|BL_ORD_ID|68tr|A0A0M3IZ99|A0A0M3IZ99_ANISI Glucose-6-phosphate isomerase OS=Anisakis simplex OX=6269 GN=ASIM_LOCUS482 PE=3 SV=1	68	0	89.8551	976.082	552	496
tr|A0A0B2V054|A0A0B2V054_TOXCA	A0A0M3KI67	266	gnl|BL_ORD_ID|85tr|A0A0M3KI67|A0A0M3KI67_ANISI Galectin OS=Anisakis simplex OX=6269 GN=ASIM_LOCUS20065 PE=4 SV=1	85	1.02922e-67	84.3972	202.601	141	119
tr|A0A0B2VPI6|A0A0B2VPI6_TOXCA	A0A0M3JZ77	161	gnl|BL_ORD_ID|10tr|A0A0M3JZ77|A0A0M3JZ77_ANISI Superoxide dismutase [Cu-Zn] OS=Anisakis simplex OX=6269 GN=ASIM_LOCUS13218 PE=3 SV=1	10	1.02038e-92	82.4176	261.151	182	150
tr|A0A0B2V9X0|A0A0B2V9X0_TOXCA	A0A0M3KI67	281	gnl|BL_ORD_ID|85tr|A0A0M3KI67|A0A0M3KI67_ANISI Galectin OS=Anisakis simplex OX=6269 GN=ASIM_LOCUS20065 PE=4 SV=1	85	8.1375e-68	82.2695	203.371	141	116
tr|A0A0B2VM41|A0A0B2VM41_TOXCA	A0A0M3K9V2	630	gnl|BL_ORD_ID|114tr|A0A0M3K9V2|A0A0M3K9V2_ANISI Heat shock 70 kDa protein cognate 1 (inferred by orthology to a D. melanogaster protein) OS=Anisakis simplex OX=6269 GN=ASIM_LOCUS17150 PE=3 SV=1	114	0	79.1531	804.283	614	486
tr|A0A0B2USP9|A0A0B2USP9_TOXCA	A0A0M3KFJ2	184	gnl|BL_ORD_ID|148tr|A0A0M3KFJ2|A0A0M3KFJ2_ANISI Calmodulin OS=Anisakis simplex OX=6269 GN=ASIM_LOCUS19140 PE=3 SV=1	148	2.60874e-12	76.6667	53.9138	60	46
tr|A0A0B2VHM0|A0A0B2VHM0_TOXCA	A0A0M3IXZ4	3120	gnl|BL_ORD_ID|3tr|A0A0M3IXZ4|A0A0M3IXZ4_ANISI Apolipophorins (inferred by orthology to a D. melanogaster protein) OS=Anisakis simplex OX=6269 GN=ASIM_LOCUS19 PE=4 SV=2	3	0	75.3799	4169	3290	2480
tr|A0A0B2VIW2|A0A0B2VIW2_TOXCA	A0A158PPN0	2188	gnl|BL_ORD_ID|50tr|A0A158PPN0|A0A158PPN0_ANISI Filamin-B (inferred by orthology to a human protein) OS=Anisakis simplex OX=6269 GN=ASIM_LOCUS14513 PE=4 SV=1	50	0	74.3351	934.48	752	559
tr|A0A0B2W0V7|A0A0B2W0V7_TOXCA	A0A0M3JWS2	121	gnl|BL_ORD_ID|64tr|A0A0M3JWS2|A0A0M3JWS2_ANISI Uncharacterized protein OS=Anisakis simplex OX=6269 GN=ASIM_LOCUS12219 PE=3 SV=1	64	1.68398e-43	71.6667	133.65	120	86
tr|A0A0B2V586|A0A0B2V586_TOXCA	A0A0M3KD67	2017	gnl|BL_ORD_ID|104tr|A0A0M3KD67|A0A0M3KD67_ANISI Uncharacterized protein OS=Anisakis simplex OX=6269 GN=ASIM_LOCUS18314 PE=4 SV=1	104	1.00855e-109	71.345	347.051	342	244
tr|A0A0B2W0X7|A0A0B2W0X7_TOXCA	A0A0M3JWS2_ANISI Uncharacterized protein OS=Anisakis simplex OX=6269 GN=ASIM_LOCUS12219 PE=3 SV=1	170	gnl|BL_ORD_ID|64tr|A0A0M3JWS2|A0A0M3JWS2_ANISI Uncharacterized protein OS=Anisakis simplex OX=6269 GN=ASIM_LOCUS12219 PE=3 SV=1	64	1.71988e-40	69.4215	127.872	121	84
tr|A0A0B2W1X6|A0A0B2W1X6_TOXCA	A0A0M3JWS2_ANISI Uncharacterized protein OS=Anisakis simplex OX=6269 GN=ASIM_LOCUS12219 PE=3 SV=1	230	gnl|BL_ORD_ID|64tr|A0A0M3JWS2|A0A0M3JWS2_ANISI Uncharacterized protein OS=Anisakis simplex OX=6269 GN=ASIM_LOCUS12219 PE=3 SV=1	64	2.29375e-39	69.4215	127.102	121	84
tr|A0A0B2VG79|A0A0B2VG79_TOXCA	A0A0M3K5C5_ANISI Myosin-3 (inferred by orthology to a C. elegans protein) OS=Anisakis simplex OX=6269 PE=4 SV=1	1963	gnl|BL_ORD_ID|12tr|A0A0M3K5C5|A0A0M3K5C5_ANISI Myosin-3 (inferred by orthology to a C. elegans protein) OS=Anisakis simplex OX=6269 PE=4 SV=1	12	0	69.3895	1003.82	1163	807
tr|A0A0B2VI69|A0A0B2VI69_TOXCA	A0A0M3K6L1_ANISI Superoxide dismutase	204	gnl|BL_ORD_ID|103tr|A0A0M3K6L1|A0A0M3K6L1_ANISI Superoxide dismutase [Cu-Zn] OS=Anisakis simplex OX=6269 GN=ASIM_LOCUS16009 PE=3 SV=1	103	2.99431e-52	66.6667	160.999	165	110
tr|A0A0B2VVR8|A0A0B2VVR8_TOXCA	A0A0M3KD67_ANISI Uncharacterized protein OS=Anisakis simplex OX=6269 GN=ASIM_LOCUS18314 PE=4 SV=1	2086	gnl|BL_ORD_ID|104tr|A0A0M3KD67|A0A0M3KD67_ANISI Uncharacterized protein OS=Anisakis simplex OX=6269 GN=ASIM_LOCUS18314 PE=4 SV=1	104	3.86898e-89	65.8824	288.115	340	224
tr|A0A0B2UPS1|A0A0B2UPS1_TOXCA	A0A0M3K6L1_ANISI Superoxide dismutase	463	gnl|BL_ORD_ID|103tr|A0A0M3K6L1|A0A0M3K6L1_ANISI Superoxide dismutase [Cu-Zn] OS=Anisakis simplex OX=6269 GN=ASIM_LOCUS16009 PE=3 SV=1	103	7.50473e-49	65.4321	160.229	162	106
tr|A0A0B2VV61|A0A0B2VV61_TOXCA	A0A0M3KD67_ANISI Uncharacterized protein OS=Anisakis simplex OX=6269 GN=ASIM_LOCUS18314 PE=4 SV=1	2074	gnl|BL_ORD_ID|104tr|A0A0M3KD67|A0A0M3KD67_ANISI Uncharacterized protein OS=Anisakis simplex OX=6269 GN=ASIM_LOCUS18314 PE=4 SV=1	104	3.12115e-74	63.8235	245.358	340	217
tr|A0A0B2VDE1|A0A0B2VDE1_TOXCA	A0A0M3K5C5_ANISI Myosin-3 (inferred by orthology to a C. elegans protein) OS=Anisakis simplex OX=6269 PE=4 SV=1	1958	gnl|BL_ORD_ID|12tr|A0A0M3K5C5|A0A0M3K5C5_ANISI Myosin-3 (inferred by orthology to a C. elegans protein) OS=Anisakis simplex OX=6269 PE=4 SV=1	12	0	62.4884	629.787	1077	673
tr|Q9BLM9|Q9BLM9_TOXCA	A0A0M3K5C5_ANISI Myosin-3 (inferred by orthology to a C. elegans protein) OS=Anisakis simplex OX=6269 PE=4 SV=1	1814	gnl|BL_ORD_ID|12tr|A0A0M3K5C5|A0A0M3K5C5_ANISI Myosin-3 (inferred by orthology to a C. elegans protein) OS=Anisakis simplex OX=6269 PE=4 SV=1	12	0	62.3955	627.861	1077	672
tr|A0A0B2W3E0|A0A0B2W3E0_TOXCA	A0A0M3K5C5_ANISI Myosin-3 (inferred by orthology to a C. elegans protein) OS=Anisakis simplex OX=6269 PE=4 SV=1	2016	gnl|BL_ORD_ID|12tr|A0A0M3K5C5|A0A0M3K5C5_ANISI Myosin-3 (inferred by orthology to a C. elegans protein) OS=Anisakis simplex OX=6269 PE=4 SV=1	12	0	61.0124	610.912	1126	687
tr|A0A0B2UP29|A0A0B2UP29_TOXCA	A0A0M3K1U4_ANISI SCP domain-containing protein OS=Anisakis simplex OX=6269 GN=ASIM_LOCUS14262 PE=4 SV=2	416	gnl|BL_ORD_ID|45tr|A0A0M3K1U4|A0A0M3K1U4_ANISI SCP domain-containing protein OS=Anisakis simplex OX=6269 GN=ASIM_LOCUS14262 PE=4 SV=2	45	2.74658e-53	60.0962	171.4	208	125
tr|A0A0B2VNW7|A0A0B2VNW7_TOXCA	A0A0M3K1U4_ANISI SCP domain-containing protein OS=Anisakis simplex OX=6269 GN=ASIM_LOCUS14262 PE=4 SV=2	247	gnl|BL_ORD_ID|45tr|A0A0M3K1U4|A0A0M3K1U4_ANISI SCP domain-containing protein OS=Anisakis simplex OX=6269 GN=ASIM_LOCUS14262 PE=4 SV=2	45	8.76789e-62	59.9057	187.963	212	127
tr|A0A0B2VR34|A0A0B2VR34_TOXCA	A0A0M3KA05_ANISI SXP/RAL-2 family protein 2 isoform 1 OS=Anisakis simplex OX=6269 PE=4 SV=1	212	gnl|BL_ORD_ID|124tr|A0A0M3KA05|A0A0M3KA05_ANISI SXP/RAL-2 family protein 2 isoform 1 OS=Anisakis simplex OX=6269 PE=4 SV=1	124	3.31595e-14	54.1284	61.2326	109	59
tr|A0A0B2UWT5|A0A0B2UWT5_TOXCA	A0A0M3J1J1_ANISI Phosphatidylethanolamine-binding protein homolog (inferred by orthology to a C. elegans protein) OS=Anisakis simplex OX=6269 GN=ASIM_LOCUS1274 PE=3 SV=1	258	gnl|BL_ORD_ID|18tr|A0A0M3J1J1|A0A0M3J1J1_ANISI Phosphatidylethanolamine-binding protein homolog (inferred by orthology to a C. elegans protein) OS=Anisakis simplex OX=6269 GN=ASIM_LOCUS1274 PE=3 SV=1	18	4.39013e-37	53.8922	123.25	167	90
tr|A0A0B2V7F9|A0A0B2V7F9_TOXCA	A0A0M3K9C1_ANISI Pepsin-I3 domain-containing protein OS=Anisakis simplex OX=6269 GN=ASIM_LOCUS16970 PE=3 SV=1	147	gnl|BL_ORD_ID|65tr|A0A0M3K9C1|A0A0M3K9C1_ANISI Pepsin-I3 domain-containing protein OS=Anisakis simplex OX=6269 GN=ASIM_LOCUS16970 PE=3 SV=1	65	1.22984e-06	52.5	39.6614	80	42
tr|A0A0B2UQZ7|A0A0B2UQZ7_TOXCA	A0A0M3J1J1_ANISI Phosphatidylethanolamine-binding protein homolog (inferred by orthology to a C. elegans protein) OS=Anisakis simplex OX=6269 GN=ASIM_LOCUS1274 PE=3 SV=1	153	gnl|BL_ORD_ID|18tr|A0A0M3J1J1|A0A0M3J1J1_ANISI Phosphatidylethanolamine-binding protein homolog (inferred by orthology to a C. elegans protein) OS=Anisakis simplex OX=6269 GN=ASIM_LOCUS1274 PE=3 SV=1	18	8.98642e-34	51.6129	111.309	155	80
tr|A0A0B2UNP1|A0A0B2UNP1_TOXCA	A0A0M3K6Z5_ANISI Basement membrane proteoglycan (inferred by orthology to a C. elegans protein) OS=Anisakis simplex OX=6269 GN=ASIM_LOCUS16143 PE=4 SV=1	1774	gnl|BL_ORD_ID|69tr|A0A0M3K6Z5|A0A0M3K6Z5_ANISI Basement membrane proteoglycan (inferred by orthology to a C. elegans protein) OS=Anisakis simplex OX=6269 GN=ASIM_LOCUS16143 PE=4 SV=1	69	4.22115e-21	44.6602	93.2041	206	92
tr|A0A0B2W5Q7|A0A0B2W5Q7_TOXCA	A0A0M3K613_ANISI Elongation factor 2 (inferred by orthology to a C. elegans protein) OS=Anisakis simplex OX=6269 GN=ASIM_LOCUS15811 PE=3 SV=1	464	gnl|BL_ORD_ID|95tr|A0A0M3K613|A0A0M3K613_ANISI Elongation factor 2 (inferred by orthology to a C. elegans protein) OS=Anisakis simplex OX=6269 GN=ASIM_LOCUS15811 PE=3 SV=1	95	6.42757e-08	40.2685	48.1358	149	60
tr|A0A0B2VVS4|A0A0B2VVS4_TOXCA	---NA---	330	No Blast Hit
tr|A0A0B2VX95|A0A0B2VX95_TOXCA	---NA---	253	No Blast Hit
tr|A0A0B2VMP2|A0A0B2VMP2_TOXCA	---NA---	253	No Blast Hit
tr|A0A0B2VW76|A0A0B2VW76_TOXCA	---NA---	471	No Blast Hit
tr|A0A0B2VRU7|A0A0B2VRU7_TOXCA	---NA---	514	No Blast Hit
tr|A0A0B2VEA6|A0A0B2VEA6_TOXCA	---NA---	436	No Blast Hit
tr|O44927|O44927_TOXCA	---NA---	219	No Blast Hit
tr|A0A0B2VPY8|A0A0B2VPY8_TOXCA	---NA---	126	No Blast Hit
tr|A0A0B2UQD6|A0A0B2UQD6_TOXCA	---NA---	126	No Blast Hit
tr|A0A0B2V2B0|A0A0B2V2B0_TOXCA	---NA---	126	No Blast Hit
tr|A0A0B2V2B5|A0A0B2V2B5_TOXCA	---NA---	126	No Blast Hit
tr|A0A0B2UXB4|A0A0B2UXB4_TOXCA	---NA---	121	No Blast Hit
tr|A0A0B2UPH8|A0A0B2UPH8_TOXCA	---NA---	122	No Blast Hit
tr|A0A0B2V2I9|A0A0B2V2I9_TOXCA	---NA---	136	No Blast Hit
tr|A0A0B2V2I6|A0A0B2V2I6_TOXCA	---NA---	103	No Blast Hit
tr|A0A0B2VBF2|A0A0B2VBF2_TOXCA	---NA---	178	No Blast Hit
tr|A0A0B2VU23|A0A0B2VU23_TOXCA	---NA---	147	No Blast Hit
tr|A0A0B2W1F7|A0A0B2W1F7_TOXCA	---NA---	642	No Blast Hit
tr|A0A0B2V286|A0A0B2V286_TOXCA	---NA---	642	No Blast Hit
tr|A0A0B2VTW9|A0A0B2VTW9_TOXCA	---NA---	268	No Blast Hit
tr|A0A0B2V4Q8|A0A0B2V4Q8_TOXCA	---NA---	616	No Blast Hit
tr|O76131|O76131_TOXCA	---NA---	226	No Blast Hit
tr|A0A0B2UYK4|A0A0B2UYK4_TOXCA	---NA---	846	No Blast Hit
tr|A0A0B2VD59|A0A0B2VD59_TOXCA	---NA---	112	No Blast Hit
tr|A0A0B2VDB8|A0A0B2VDB8_TOXCA	---NA---	270	No Blast Hit
tr|A0A0B2UUN4|A0A0B2UUN4_TOXCA	---NA---	207	No Blast Hit
tr|A0A0B2VUW2|A0A0B2VUW2_TOXCA	---NA---	376	No Blast Hit
tr|A0A0B2V2R3|A0A0B2V2R3_TOXCA	---NA---	186	No Blast Hit
tr|A0A0B2UQQ9|A0A0B2UQQ9_TOXCA	---NA---	100	No Blast Hit

## Sheet: 6
6. Results of the comparison of the similarity of secretome proteins of A. simplex (s.s.) L3 larvae with adult A. suum ES proteins.
Sequence name	Sequence desc.	Sequence length	Hit desc.	Hit ACC	E-Value	Similarity (%)	Bit-Score	Alignment length	Positives
ascaris_suum_prjna80881|GS_19536|UPI000609BB4C	A0A0M3J0M4	385	gnl|BL_ORD_ID|77tr|A0A0M3J0M4|A0A0M3J0M4_ANISI Putative actin (inferred by orthology to a S. mansoni protein) OS=Anisakis simplex OX=6269 GN=ASIM_LOCUS957 PE=3 SV=1	77	0	95.8944	669.463	341	327
ascaris_suum_prjna80881|GS_22941|UPI00060D2277	A0A0M3J1J1	184	gnl|BL_ORD_ID|18tr|A0A0M3J1J1|A0A0M3J1J1_ANISI Phosphatidylethanolamine-binding protein homolog (inferred by orthology to a C. elegans protein) OS=Anisakis simplex OX=6269 GN=ASIM_LOCUS1274 PE=3 SV=1	18	3.82842e-114	93.6047	316.62	172	161
ascaris_suum_prjna80881|GS_23521|UPI000605D7D3	A0A0M3K9Z9	195	gnl|BL_ORD_ID|66tr|A0A0M3K9Z9|A0A0M3K9Z9_ANISI Peroxiredoxin 1 (inferred by orthology to a D. melanogaster protein) OS=Anisakis simplex OX=6269 GN=ASIM_LOCUS17197 PE=3 SV=1	66	1.26462e-130	92.8205	358.992	195	181
ascaris_suum_prjna80881|GS_08490|UPI0005FFD052	A0A0M3K6L1	168	gnl|BL_ORD_ID|103tr|A0A0M3K6L1|A0A0M3K6L1_ANISI Superoxide dismutase [Cu-Zn] OS=Anisakis simplex OX=6269 GN=ASIM_LOCUS16009 PE=3 SV=1	103	8.48589e-72	92.5	209.149	120	111
ascaris_suum_prjna80881|GS_02066|UPI000609E3C1	A0A0M3JTT6	163	gnl|BL_ORD_ID|145tr|A0A0M3JTT6|A0A0M3JTT6_ANISI FABP domain-containing protein OS=Anisakis simplex OX=6269 GN=ASIM_LOCUS11021 PE=3 SV=1	145	5.91632e-90	90.4762	253.447	147	133
ascaris_suum_prjna80881|GS_16898|UPI0006103115	A0A0M3K9E5	463	gnl|BL_ORD_ID|53tr|A0A0M3K9E5|A0A0M3K9E5_ANISI M20_dimer domain-containing protein OS=Anisakis simplex OX=6269 GN=ASIM_LOCUS16994 PE=3 SV=1	53	0	89.2009	756.903	463	413
ascaris_suum_prjna80881|GS_12574|UPI00020269B4	A0A0M3JTF7	437	gnl|BL_ORD_ID|81tr|A0A0M3JTF7|A0A0M3JTF7_ANISI Peptidase A1 domain-containing protein OS=Anisakis simplex OX=6269 PE=3 SV=1	81	3.37366e-152	87.6448	426.402	259	227
ascaris_suum_prjna80881|GS_17143|UPI000603ABB3	A0A0M3K2T7	370	gnl|BL_ORD_ID|100tr|A0A0M3K2T7|A0A0M3K2T7_ANISI Uncharacterized protein OS=Anisakis simplex OX=6269 GN=ASIM_LOCUS14664 PE=4 SV=1	100	2.28979e-158	87.3646	441.81	277	242
ascaris_suum_prjna80881|GS_11776|UPI0006076B08	A0A0M3JZ77	102	gnl|BL_ORD_ID|10tr|A0A0M3JZ77|A0A0M3JZ77_ANISI Superoxide dismutase [Cu-Zn] OS=Anisakis simplex OX=6269 GN=ASIM_LOCUS13218 PE=3 SV=1	10	4.03069e-57	83.9286	168.703	112	94
ascaris_suum_prjna80881|GS_17938|UPI000604444B	A0A0M3J349	121	gnl|BL_ORD_ID|129tr|A0A0M3J349|A0A0M3J349_ANISI DUF4440 domain-containing protein OS=Anisakis simplex OX=6269 GN=ASIM_LOCUS1832 PE=4 SV=1	129	7.73238e-53	82.8571	156.377	105	87
ascaris_suum_prjna80881|GS_16802|UPI0005FF0C58	A0A0M3J5J0	206	gnl|BL_ORD_ID|72tr|A0A0M3J5J0|A0A0M3J5J0_ANISI Uncharacterized protein OS=Anisakis simplex OX=6269 GN=ASIM_LOCUS2674 PE=4 SV=1	72	1.48005e-106	82.1596	299.286	213	175
ascaris_suum_prjna80881|GS_08219|UPI00060D6123	A0A0M3JXL8	1545	gnl|BL_ORD_ID|93tr|A0A0M3JXL8|A0A0M3JXL8_ANISI Uncharacterized protein OS=Anisakis simplex OX=6269 GN=ASIM_LOCUS12568 PE=3 SV=1	93	0	81.7691	1414.05	927	758
ascaris_suum_prjna80881|GS_08371|UPI0006038A21	A0A0M3JEL6	338	gnl|BL_ORD_ID|116tr|A0A0M3JEL6|A0A0M3JEL6_ANISI Globin-like protein (inferred by orthology to a C. elegans protein) OS=Anisakis simplex OX=6269 GN=ASIM_LOCUS5847 PE=3 SV=1	116	1.12801e-47	81.6327	150.984	98	80
ascaris_suum_prjna80881|GS_15314|UPI0006097A41	A0A0M3IXZ4	949	gnl|BL_ORD_ID|3tr|A0A0M3IXZ4|A0A0M3IXZ4_ANISI Apolipophorins (inferred by orthology to a D. melanogaster protein) OS=Anisakis simplex OX=6269 GN=ASIM_LOCUS19 PE=4 SV=2	3	0	80.6186	1334.32	970	782
ascaris_suum_prjna80881|GS_04737|UPI000605A387	A0A0M3IYH2	757	gnl|BL_ORD_ID|5tr|A0A0M3IYH2|A0A0M3IYH2_ANISI Apolipophorins (inferred by orthology to a D. melanogaster protein) OS=Anisakis simplex OX=6269 GN=ASIM_LOCUS205 PE=4 SV=1	5	2.1644e-141	80.2508	441.039	319	256
ascaris_suum_prjna80881|GS_09975|UPI000608EEE6	A0A0M3K444	384	gnl|BL_ORD_ID|24tr|A0A0M3K444|A0A0M3K444_ANISI Fructose-bisphosphate aldolase OS=Anisakis simplex OX=6269 GN=ASIM_LOCUS15142 PE=3 SV=1	24	8.08433e-171	78.4314	475.707	357	280
ascaris_suum_prjna80881|GS_05097|UPI0003973448	A0A0M3J349	120	gnl|BL_ORD_ID|129tr|A0A0M3J349|A0A0M3J349_ANISI DUF4440 domain-containing protein OS=Anisakis simplex OX=6269 GN=ASIM_LOCUS1832 PE=4 SV=1	129	2.91136e-57	77.9661	167.548	118	92
ascaris_suum_prjna80881|GS_18848|UPI0006065967	A0A0M3K4H2	518	gnl|BL_ORD_ID|15tr|A0A0M3K4H2|A0A0M3K4H2_ANISI Glutamate dehydrogenase (NAD(P)(+)) OS=Anisakis simplex OX=6269 GN=ASIM_LOCUS15270 PE=3 SV=1	15	0	77.5701	734.176	535	415
ascaris_suum_prjna80881|GS_17287|UPI0006005C68	A0A0M3K064	163	gnl|BL_ORD_ID|47tr|A0A0M3K064|A0A0M3K064_ANISI Uncharacterized protein OS=Anisakis simplex OX=6269 GN=ASIM_LOCUS13618 PE=4 SV=1	47	4.50654e-69	77.439	200.675	164	127
ascaris_suum_prjna80881|GS_20234|UPI00060A7AC2	A0A0M3J595	923	gnl|BL_ORD_ID|0tr|A0A0M3K8L6|A0A0M3K8L6_ANISI Uncharacterized protein OS=Anisakis simplex OX=6269 GN=ASIM_LOCUS16714 PE=4 SV=1	0	8.44979e-91	77.2549	286.96	255	197
ascaris_suum_prjna80881|GS_20676|UPI000606C4E1	A0A0M3JY26	317	gnl|BL_ORD_ID|60tr|A0A0M3JY26|A0A0M3JY26_ANISI Annexin OS=Anisakis simplex OX=6269 PE=3 SV=2	60	5.78695e-158	77.0115	439.499	348	268
ascaris_suum_prjna80881|GS_11674|UPI0006004D5E	A0A0M3IYH2	951	gnl|BL_ORD_ID|5tr|A0A0M3IYH2|A0A0M3IYH2_ANISI Apolipophorins (inferred by orthology to a D. melanogaster protein) OS=Anisakis simplex OX=6269 GN=ASIM_LOCUS205 PE=4 SV=1	5	0	76.8623	1117.45	886	681
ascaris_suum_prjna80881|GS_07454|UPI00060B12C5	A0A0M3JT42	171	gnl|BL_ORD_ID|96tr|A0A0M3JT42|A0A0M3JT42_ANISI Peptidyl-prolyl cis-trans isomerase OS=Anisakis simplex OX=6269 GN=ASIM_LOCUS10736 PE=3 SV=1	96	7.75949e-76	76.7857	219.935	168	129
ascaris_suum_prjna80881|GS_06926|UPI0006007134	A0A0M3JY26	367	gnl|BL_ORD_ID|60tr|A0A0M3JY26|A0A0M3JY26_ANISI Annexin OS=Anisakis simplex OX=6269 PE=3 SV=2	60	0	76.2025	550.821	395	301
ascaris_suum_prjna80881|GS_23399|UPI00060ABA50	A0A0M3K7C2	267	gnl|BL_ORD_ID|88tr|A0A0M3K7C2|A0A0M3K7C2_ANISI Annexin OS=Anisakis simplex OX=6269 GN=ASIM_LOCUS16271 PE=3 SV=1	88	1.70375e-109	74.9064	313.538	267	200
ascaris_suum_prjna80881|GS_13712|UPI0006013EA0	A0A0M3J349	120	gnl|BL_ORD_ID|129tr|A0A0M3J349|A0A0M3J349_ANISI DUF4440 domain-containing protein OS=Anisakis simplex OX=6269 GN=ASIM_LOCUS1832 PE=4 SV=1	129	1.54626e-37	73.1959	117.857	97	71
ascaris_suum_prjna80881|GS_07496|UPI000604B1DC	A0A0M3K7C2	353	gnl|BL_ORD_ID|88tr|A0A0M3K7C2|A0A0M3K7C2_ANISI Annexin OS=Anisakis simplex OX=6269 GN=ASIM_LOCUS16271 PE=3 SV=1	88	2.94411e-156	72.5212	435.647	353	256
ascaris_suum_prjna80881|GS_19140|UPI00060EF54E	A0A0M3JXL8	1456	gnl|BL_ORD_ID|93tr|A0A0M3JXL8|A0A0M3JXL8_ANISI Uncharacterized protein OS=Anisakis simplex OX=6269 GN=ASIM_LOCUS12568 PE=3 SV=1	93	0	72.4062	1121.3	906	656
ascaris_suum_prjna80881|GS_16285|UPI00060D589F	A0A0M3KCB1	1673	gnl|BL_ORD_ID|144tr|A0A0M3KCB1|A0A0M3KCB1_ANISI Uncharacterized protein OS=Anisakis simplex OX=6269 PE=3 SV=1	144	5.8416e-173	72.1963	521.161	428	309
ascaris_suum_prjna80881|GS_14231|UPI00060E1406	A0A0M3K4H2	558	gnl|BL_ORD_ID|15tr|A0A0M3K4H2|A0A0M3K4H2_ANISI Glutamate dehydrogenase (NAD(P)(+)) OS=Anisakis simplex OX=6269 GN=ASIM_LOCUS15270 PE=3 SV=1	15	0	72.1088	702.205	588	424
ascaris_suum_prjna80881|GS_10956|UPI0006001437	A0A0M3IYH2	1704	gnl|BL_ORD_ID|16tr|A0A0M3K1Y0|A0A0M3K1Y0_ANISI Uncharacterized protein OS=Anisakis simplex OX=6269 GN=ASIM_LOCUS14302 PE=4 SV=1	16	0	72.0493	1794.63	1703	1227
ascaris_suum_prjna80881|GS_00605|UPI00060A3F96	A0A0M3K810	427	gnl|BL_ORD_ID|108tr|A0A0M3K810|A0A0M3K810_ANISI Dipeptidase C (inferred by orthology to a D. melanogaster protein) OS=Anisakis simplex OX=6269 GN=ASIM_LOCUS16508 PE=4 SV=1	108	3.66254e-179	70.5742	501.13	418	295
ascaris_suum_prjna80881|GS_07669|UPI00060FC576	A0A0M3JWS2	138	gnl|BL_ORD_ID|64tr|A0A0M3JWS2|A0A0M3JWS2_ANISI Uncharacterized protein OS=Anisakis simplex OX=6269 GN=ASIM_LOCUS12219 PE=3 SV=1	64	1.11324e-42	70.4918	132.109	122	86
ascaris_suum_prjna80881|GS_21792|UPI000609F1E6	A0A0M3KI67	290	gnl|BL_ORD_ID|85tr|A0A0M3KI67|A0A0M3KI67_ANISI Galectin OS=Anisakis simplex OX=6269 GN=ASIM_LOCUS20065 PE=4 SV=1	85	1.91339e-45	70.4225	146.362	142	100
ascaris_suum_prjna80881|GS_02516|UPI00060B597C	A0A0M3JWS2	169	gnl|BL_ORD_ID|64tr|A0A0M3JWS2|A0A0M3JWS2_ANISI Uncharacterized protein OS=Anisakis simplex OX=6269 GN=ASIM_LOCUS12219 PE=3 SV=1	64	3.07452e-41	70.2479	129.798	121	85
ascaris_suum_prjna80881|GS_07489|UPI00060F08B1	A0A0M3K1I6_ANISI Fatty-acid and retinol-binding protein 1 OS=Anisakis simplex OX=6269 GN=ASIM_LOCUS14140 PE=3 SV=1	176	gnl|BL_ORD_ID|42tr|A0A0M3K1I6|A0A0M3K1I6_ANISI Fatty-acid and retinol-binding protein 1 OS=Anisakis simplex OX=6269 GN=ASIM_LOCUS14140 PE=3 SV=1	42	3.50073e-58	68.6391	174.866	169	116
ascaris_suum_prjna80881|GS_21887|UPI00060CA8F8	A0A0M3JUN8_ANISI Uncharacterized protein OS=Anisakis simplex OX=6269 PE=4 SV=1	197	gnl|BL_ORD_ID|132tr|A0A0M3JUN8|A0A0M3JUN8_ANISI Uncharacterized protein OS=Anisakis simplex OX=6269 PE=4 SV=1	132	4.64909e-65	68.2292	193.356	192	131
ascaris_suum_prjna80881|GS_02102|UPI0006025D65	A0A0M3KA05_ANISI SXP/RAL-2 family protein 2 isoform 1 OS=Anisakis simplex OX=6269 PE=4 SV=1	144	gnl|BL_ORD_ID|124tr|A0A0M3KA05|A0A0M3KA05_ANISI SXP/RAL-2 family protein 2 isoform 1 OS=Anisakis simplex OX=6269 PE=4 SV=1	124	9.21165e-38	67.9688	120.553	128	87
ascaris_suum_prjna80881|GS_18206|UPI00039820FF	A0A0M3JWS2_ANISI Uncharacterized protein OS=Anisakis simplex OX=6269 GN=ASIM_LOCUS12219 PE=3 SV=1	146	gnl|BL_ORD_ID|64tr|A0A0M3JWS2|A0A0M3JWS2_ANISI Uncharacterized protein OS=Anisakis simplex OX=6269 GN=ASIM_LOCUS12219 PE=3 SV=1	64	1.92542e-38	67.5	121.709	120	81
ascaris_suum_prjna80881|GS_14063|UPI00060529C7	A0A0M3JWS2_ANISI Uncharacterized protein OS=Anisakis simplex OX=6269 GN=ASIM_LOCUS12219 PE=3 SV=1	110	gnl|BL_ORD_ID|64tr|A0A0M3JWS2|A0A0M3JWS2_ANISI Uncharacterized protein OS=Anisakis simplex OX=6269 GN=ASIM_LOCUS12219 PE=3 SV=1	64	1.57679e-33	66.6667	107.842	111	74
ascaris_suum_prjna80881|GS_07456|UPI0002026397	A0A0M3JWS2_ANISI Uncharacterized protein OS=Anisakis simplex OX=6269 GN=ASIM_LOCUS12219 PE=3 SV=1	145	gnl|BL_ORD_ID|64tr|A0A0M3JWS2|A0A0M3JWS2_ANISI Uncharacterized protein OS=Anisakis simplex OX=6269 GN=ASIM_LOCUS12219 PE=3 SV=1	64	3.97718e-42	65.5738	130.954	122	80
ascaris_suum_prjna80881|GS_08951|UPI00060F109A	A0A158PMZ9_ANISI Uncharacterized protein OS=Anisakis simplex OX=6269 GN=ASIM_LOCUS10261 PE=4 SV=1	830	gnl|BL_ORD_ID|112tr|A0A158PMZ9|A0A158PMZ9_ANISI Uncharacterized protein OS=Anisakis simplex OX=6269 GN=ASIM_LOCUS10261 PE=4 SV=1	112	8.79504e-99	65.25	315.849	400	261
ascaris_suum_prjna80881|GS_11891|UPI00060F6797	A0A0M3JTT6_ANISI FABP domain-containing protein OS=Anisakis simplex OX=6269 GN=ASIM_LOCUS11021 PE=3 SV=1	175	gnl|BL_ORD_ID|145tr|A0A0M3JTT6|A0A0M3JTT6_ANISI FABP domain-containing protein OS=Anisakis simplex OX=6269 GN=ASIM_LOCUS11021 PE=3 SV=1	145	2.45036e-44	65.1316	138.272	152	99
ascaris_suum_prjna80881|GS_19373|UPI00060F4D8A	A0A0M3IXZ4_ANISI Apolipophorins (inferred by orthology to a D. melanogaster protein) OS=Anisakis simplex OX=6269 GN=ASIM_LOCUS19 PE=4 SV=2	1722	gnl|BL_ORD_ID|16tr|A0A0M3K1Y0|A0A0M3K1Y0_ANISI Uncharacterized protein OS=Anisakis simplex OX=6269 GN=ASIM_LOCUS14302 PE=4 SV=1	16	0	64.3231	1484.55	1721	1107
ascaris_suum_prjna80881|GS_02555|UPI0006042765	A0A0M3KCB1_ANISI Uncharacterized protein OS=Anisakis simplex OX=6269 PE=3 SV=1	426	gnl|BL_ORD_ID|144tr|A0A0M3KCB1|A0A0M3KCB1_ANISI Uncharacterized protein OS=Anisakis simplex OX=6269 PE=3 SV=1	144	3.71539e-19	64.2857	82.0333	84	54
ascaris_suum_prjna80881|GS_13048|UPI0006067758	A0A0M3IXZ4_ANISI Apolipophorins (inferred by orthology to a D. melanogaster protein) OS=Anisakis simplex OX=6269 GN=ASIM_LOCUS19 PE=4 SV=2	250	gnl|BL_ORD_ID|3tr|A0A0M3IXZ4|A0A0M3IXZ4_ANISI Apolipophorins (inferred by orthology to a D. melanogaster protein) OS=Anisakis simplex OX=6269 GN=ASIM_LOCUS19 PE=4 SV=2	3	8.60896e-73	64.1129	234.958	248	159
ascaris_suum_prjna80881|GS_05746|UPI00060CC7D1	A0A0M3KCB1_ANISI Uncharacterized protein OS=Anisakis simplex OX=6269 PE=3 SV=1	1475	gnl|BL_ORD_ID|144tr|A0A0M3KCB1|A0A0M3KCB1_ANISI Uncharacterized protein OS=Anisakis simplex OX=6269 PE=3 SV=1	144	4.63745e-117	63.1868	367.466	364	230
ascaris_suum_prjna80881|GS_07683|UPI00060DE897	A0A0M3K7C2_ANISI Annexin OS=Anisakis simplex OX=6269 GN=ASIM_LOCUS16271 PE=3 SV=1	374	gnl|BL_ORD_ID|88tr|A0A0M3K7C2|A0A0M3K7C2_ANISI Annexin OS=Anisakis simplex OX=6269 GN=ASIM_LOCUS16271 PE=3 SV=1	88	1.12125e-114	62.4665	330.872	373	233
ascaris_suum_prjna80881|GS_12122|UPI0006100004	A0A158PN23_ANISI Twitchin (inferred by orthology to a C. elegans protein) OS=Anisakis simplex OX=6269 GN=ASIM_LOCUS10411 PE=3 SV=1	6500	gnl|BL_ORD_ID|136tr|A0A0M3K3G9|A0A0M3K3G9_ANISI Uncharacterized protein OS=Anisakis simplex OX=6269 GN=ASIM_LOCUS14917 PE=4 SV=1	136	7.79323e-98	62.2549	344.739	408	254
ascaris_suum_prjna80881|GS_01881|UPI00020238EC	A0A0M3JWS2_ANISI Uncharacterized protein OS=Anisakis simplex OX=6269 GN=ASIM_LOCUS12219 PE=3 SV=1	142	gnl|BL_ORD_ID|64tr|A0A0M3JWS2|A0A0M3JWS2_ANISI Uncharacterized protein OS=Anisakis simplex OX=6269 GN=ASIM_LOCUS12219 PE=3 SV=1	64	9.77123e-39	62.2047	122.479	127	79
ascaris_suum_prjna80881|GS_13515|UPI00060CCB50	A0A0M3KCB1_ANISI Uncharacterized protein OS=Anisakis simplex OX=6269 PE=3 SV=1	912	gnl|BL_ORD_ID|144tr|A0A0M3KCB1|A0A0M3KCB1_ANISI Uncharacterized protein OS=Anisakis simplex OX=6269 PE=3 SV=1	144	1.84547e-128	61.3953	386.726	430	264
ascaris_suum_prjna80881|GS_06140|UPI00060832ED	A0A0M3KI67_ANISI Galectin OS=Anisakis simplex OX=6269 GN=ASIM_LOCUS20065 PE=4 SV=1	336	gnl|BL_ORD_ID|85tr|A0A0M3KI67|A0A0M3KI67_ANISI Galectin OS=Anisakis simplex OX=6269 GN=ASIM_LOCUS20065 PE=4 SV=1	85	5.2056e-27	61.2245	99.3673	147	90
ascaris_suum_prjna80881|GS_21571|UPI000608E82C	A0A0M3JWS2_ANISI Uncharacterized protein OS=Anisakis simplex OX=6269 GN=ASIM_LOCUS12219 PE=3 SV=1	181	gnl|BL_ORD_ID|64tr|A0A0M3JWS2|A0A0M3JWS2_ANISI Uncharacterized protein OS=Anisakis simplex OX=6269 GN=ASIM_LOCUS12219 PE=3 SV=1	64	3.01496e-14	58.5106	60.4622	94	55
ascaris_suum_prjna80881|GS_23459|UPI00060CC23C	A0A0M3J4N7_ANISI Uncharacterized protein OS=Anisakis simplex OX=6269 GN=ASIM_LOCUS2370 PE=4 SV=1	387	gnl|BL_ORD_ID|113tr|A0A0M3J4N7|A0A0M3J4N7_ANISI Uncharacterized protein OS=Anisakis simplex OX=6269 GN=ASIM_LOCUS2370 PE=4 SV=1	113	3.0642e-60	58.0153	189.504	262	152
ascaris_suum_prjna80881|GS_05584|UPI00060FB384	A0A0M3J4N7_ANISI Uncharacterized protein OS=Anisakis simplex OX=6269 GN=ASIM_LOCUS2370 PE=4 SV=1	677	gnl|BL_ORD_ID|113tr|A0A0M3J4N7|A0A0M3J4N7_ANISI Uncharacterized protein OS=Anisakis simplex OX=6269 GN=ASIM_LOCUS2370 PE=4 SV=1	113	2.73364e-60	58.0153	196.438	262	152
ascaris_suum_prjna80881|GS_11835|UPI0005FF4F7B	A0A0M3K1U4_ANISI SCP domain-containing protein OS=Anisakis simplex OX=6269 GN=ASIM_LOCUS14262 PE=4 SV=2	92	gnl|BL_ORD_ID|45tr|A0A0M3K1U4|A0A0M3K1U4_ANISI SCP domain-containing protein OS=Anisakis simplex OX=6269 GN=ASIM_LOCUS14262 PE=4 SV=2	45	1.77311e-22	57.7778	80.8777	90	52
ascaris_suum_prjna80881|GS_09990|UPI0006000338	A0A0M3JWS2_ANISI Uncharacterized protein OS=Anisakis simplex OX=6269 GN=ASIM_LOCUS12219 PE=3 SV=1	138	gnl|BL_ORD_ID|64tr|A0A0M3JWS2|A0A0M3JWS2_ANISI Uncharacterized protein OS=Anisakis simplex OX=6269 GN=ASIM_LOCUS12219 PE=3 SV=1	64	8.01042e-25	57.377	86.6557	122	70
ascaris_suum_prjna80881|GS_06601|UPI0002025F70	A0A0M3JWS2_ANISI Uncharacterized protein OS=Anisakis simplex OX=6269 GN=ASIM_LOCUS12219 PE=3 SV=1	146	gnl|BL_ORD_ID|64tr|A0A0M3JWS2|A0A0M3JWS2_ANISI Uncharacterized protein OS=Anisakis simplex OX=6269 GN=ASIM_LOCUS12219 PE=3 SV=1	64	2.41992e-32	56.25	106.301	128	72
ascaris_suum_prjna80881|GS_00315|UPI0006064EE1	A0A0M3JWS2_ANISI Uncharacterized protein OS=Anisakis simplex OX=6269 GN=ASIM_LOCUS12219 PE=3 SV=1	135	gnl|BL_ORD_ID|64tr|A0A0M3JWS2|A0A0M3JWS2_ANISI Uncharacterized protein OS=Anisakis simplex OX=6269 GN=ASIM_LOCUS12219 PE=3 SV=1	64	4.73067e-13	55.5556	56.225	81	45
ascaris_suum_prjna80881|GS_06453|UPI000610B319	A0A0M3KA05_ANISI SXP/RAL-2 family protein 2 isoform 1 OS=Anisakis simplex OX=6269 PE=4 SV=1	189	gnl|BL_ORD_ID|124tr|A0A0M3KA05|A0A0M3KA05_ANISI SXP/RAL-2 family protein 2 isoform 1 OS=Anisakis simplex OX=6269 PE=4 SV=1	124	2.80906e-16	54.1353	66.6254	133	72
ascaris_suum_prjna80881|L3E_02632|UPI000607D432	A0A0M3JWS2_ANISI Uncharacterized protein OS=Anisakis simplex OX=6269 GN=ASIM_LOCUS12219 PE=3 SV=1	158	gnl|BL_ORD_ID|64tr|A0A0M3JWS2|A0A0M3JWS2_ANISI Uncharacterized protein OS=Anisakis simplex OX=6269 GN=ASIM_LOCUS12219 PE=3 SV=1	64	2.46749e-30	54.0146	101.679	137	74
ascaris_suum_prjna80881|GS_00548|UPI00060C510F	A0A0M3JWS2_ANISI Uncharacterized protein OS=Anisakis simplex OX=6269 GN=ASIM_LOCUS12219 PE=3 SV=1	143	gnl|BL_ORD_ID|64tr|A0A0M3JWS2|A0A0M3JWS2_ANISI Uncharacterized protein OS=Anisakis simplex OX=6269 GN=ASIM_LOCUS12219 PE=3 SV=1	64	6.31845e-31	53.8462	102.449	130	70
ascaris_suum_prjna80881|GS_10597|UPI000601A8CC	A0A0M3JWS2_ANISI Uncharacterized protein OS=Anisakis simplex OX=6269 GN=ASIM_LOCUS12219 PE=3 SV=1	136	gnl|BL_ORD_ID|64tr|A0A0M3JWS2|A0A0M3JWS2_ANISI Uncharacterized protein OS=Anisakis simplex OX=6269 GN=ASIM_LOCUS12219 PE=3 SV=1	64	9.47675e-14	53.8462	57.7658	91	49
ascaris_suum_prjna80881|GS_04166|UPI000606D855	A0A0M3KCB1_ANISI Uncharacterized protein OS=Anisakis simplex OX=6269 PE=3 SV=1	801	gnl|BL_ORD_ID|144tr|A0A0M3KCB1|A0A0M3KCB1_ANISI Uncharacterized protein OS=Anisakis simplex OX=6269 PE=3 SV=1	144	6.01957e-96	53.4118	298.901	425	227
ascaris_suum_prjna80881|GS_19777|UPI0006011A51	A0A0M3K9Z2_ANISI NtCtMGAM_N domain-containing protein OS=Anisakis simplex OX=6269 GN=ASIM_LOCUS17190 PE=3 SV=1	966	gnl|BL_ORD_ID|126tr|A0A0M3K9Z2|A0A0M3K9Z2_ANISI NtCtMGAM_N domain-containing protein OS=Anisakis simplex OX=6269 GN=ASIM_LOCUS17190 PE=3 SV=1	126	1.45229e-96	53.2189	306.99	466	248
ascaris_suum_prjna80881|GS_09307|UPI000603227C	A0A0M3KCB1_ANISI Uncharacterized protein OS=Anisakis simplex OX=6269 PE=3 SV=1	1747	gnl|BL_ORD_ID|144tr|A0A0M3KCB1|A0A0M3KCB1_ANISI Uncharacterized protein OS=Anisakis simplex OX=6269 PE=3 SV=1	144	2.73037e-93	53.0093	301.982	432	229
ascaris_suum_prjna80881|GS_12437|UPI000397E5D1	A0A0M3JWS2_ANISI Uncharacterized protein OS=Anisakis simplex OX=6269 GN=ASIM_LOCUS12219 PE=3 SV=1	147	gnl|BL_ORD_ID|64tr|A0A0M3JWS2|A0A0M3JWS2_ANISI Uncharacterized protein OS=Anisakis simplex OX=6269 GN=ASIM_LOCUS12219 PE=3 SV=1	64	1.56878e-15	52.8926	62.7734	121	64
ascaris_suum_prjna80881|GS_10334|UPI000604E874	A0A0M3JWS2_ANISI Uncharacterized protein OS=Anisakis simplex OX=6269 GN=ASIM_LOCUS12219 PE=3 SV=1	133	gnl|BL_ORD_ID|64tr|A0A0M3JWS2|A0A0M3JWS2_ANISI Uncharacterized protein OS=Anisakis simplex OX=6269 GN=ASIM_LOCUS12219 PE=3 SV=1	64	3.44334e-15	51.6129	61.6178	124	64
ascaris_suum_prjna80881|GS_12601|UPI000265FBB4	A0A0M3KA05_ANISI SXP/RAL-2 family protein 2 isoform 1 OS=Anisakis simplex OX=6269 PE=4 SV=1	146	gnl|BL_ORD_ID|124tr|A0A0M3KA05|A0A0M3KA05_ANISI SXP/RAL-2 family protein 2 isoform 1 OS=Anisakis simplex OX=6269 PE=4 SV=1	124	6.98472e-17	51.5873	66.6254	126	65
ascaris_suum_prjna80881|GS_07900|UPI0006026B41	A0A0M3JUN8_ANISI Uncharacterized protein OS=Anisakis simplex OX=6269 PE=4 SV=1	90	gnl|BL_ORD_ID|132tr|A0A0M3JUN8|A0A0M3JUN8_ANISI Uncharacterized protein OS=Anisakis simplex OX=6269 PE=4 SV=1	132	3.57232e-10	51.1111	47.7506	90	46
ascaris_suum_prjna80881|GS_08306|UPI000609B0A4	A0A0M3JWS2_ANISI Uncharacterized protein OS=Anisakis simplex OX=6269 GN=ASIM_LOCUS12219 PE=3 SV=1	101	gnl|BL_ORD_ID|64tr|A0A0M3JWS2|A0A0M3JWS2_ANISI Uncharacterized protein OS=Anisakis simplex OX=6269 GN=ASIM_LOCUS12219 PE=3 SV=1	64	8.52995e-10	51.0638	46.2098	94	48
ascaris_suum_prjna80881|GS_01260|UPI0006101090	A0A0M3JWS2_ANISI Uncharacterized protein OS=Anisakis simplex OX=6269 GN=ASIM_LOCUS12219 PE=3 SV=1	139	gnl|BL_ORD_ID|64tr|A0A0M3JWS2|A0A0M3JWS2_ANISI Uncharacterized protein OS=Anisakis simplex OX=6269 GN=ASIM_LOCUS12219 PE=3 SV=1	64	7.10426e-14	50.4202	58.151	119	60
ascaris_suum_prjna80881|GS_22518|UPI000609110C	A0A0M3JAH0_ANISI Pepsin-I3 domain-containing protein OS=Anisakis simplex OX=6269 PE=3 SV=1	248	gnl|BL_ORD_ID|130tr|A0A0M3JAH0|A0A0M3JAH0_ANISI Pepsin-I3 domain-containing protein OS=Anisakis simplex OX=6269 PE=3 SV=1	130	1.83622e-08	50	45.4394	64	32
ascaris_suum_prjna80881|GS_21203|UPI0005FF38B9	A0A158PN23_ANISI Twitchin (inferred by orthology to a C. elegans protein) OS=Anisakis simplex OX=6269 GN=ASIM_LOCUS10411 PE=3 SV=1	1088	gnl|BL_ORD_ID|13tr|A0A158PN23|A0A158PN23_ANISI Twitchin (inferred by orthology to a C. elegans protein) OS=Anisakis simplex OX=6269 GN=ASIM_LOCUS10411 PE=3 SV=1	13	5.64472e-08	46.5517	50.0618	116	54
ascaris_suum_prjna80881|GS_07537|UPI0002025DCB	A0A0M3JWS2_ANISI Uncharacterized protein OS=Anisakis simplex OX=6269 GN=ASIM_LOCUS12219 PE=3 SV=1	142	gnl|BL_ORD_ID|64tr|A0A0M3JWS2|A0A0M3JWS2_ANISI Uncharacterized protein OS=Anisakis simplex OX=6269 GN=ASIM_LOCUS12219 PE=3 SV=1	64	1.7852e-12	45.9016	54.6842	122	56
ascaris_suum_prjna80881|GS_02701|UPI00060DEB62	A0A0M3JXL8_ANISI Uncharacterized protein OS=Anisakis simplex OX=6269 GN=ASIM_LOCUS12568 PE=3 SV=1	764	gnl|BL_ORD_ID|93tr|A0A0M3JXL8|A0A0M3JXL8_ANISI Uncharacterized protein OS=Anisakis simplex OX=6269 GN=ASIM_LOCUS12568 PE=3 SV=1	93	1.21747e-71	44.6053	249.21	760	339
ascaris_suum_prjna80881|GS_23855|UPI000604FA7F	A0A0M3JUN8_ANISI Uncharacterized protein OS=Anisakis simplex OX=6269 PE=4 SV=1	282	gnl|BL_ORD_ID|132tr|A0A0M3JUN8|A0A0M3JUN8_ANISI Uncharacterized protein OS=Anisakis simplex OX=6269 PE=4 SV=1	132	5.66736e-12	43.5	56.9954	200	87
ascaris_suum_prjna80881|GS_14378|UPI0006006CFE	A0A0M3K2T7_ANISI Uncharacterized protein OS=Anisakis simplex OX=6269 GN=ASIM_LOCUS14664 PE=4 SV=1	303	gnl|BL_ORD_ID|100tr|A0A0M3K2T7|A0A0M3K2T7_ANISI Uncharacterized protein OS=Anisakis simplex OX=6269 GN=ASIM_LOCUS14664 PE=4 SV=1	100	3.07559e-19	40.7843	80.1073	255	104
ascaris_suum_prjna80881|GS_00980|UPI000396C01E	---NA---	388	No Blast Hit
ascaris_suum_prjna80881|GS_00520|UPI0006091643	---NA---	139	No Blast Hit
ascaris_suum_prjna80881|GS_02689|UPI00060B95BE	---NA---	369	No Blast Hit
ascaris_suum_prjna80881|GS_02065|UPI000609D767	---NA---	161	No Blast Hit
ascaris_suum_prjna80881|GS_01312|UPI00020255FA	---NA---	116	No Blast Hit
ascaris_suum_prjna80881|GS_01472|UPI0005FFCC39	---NA---	255	No Blast Hit
ascaris_suum_prjna80881|GS_01882|UPI00060BDBBD	---NA---	73	No Blast Hit
ascaris_suum_prjna80881|GS_02509|UPI000601BC5D	---NA---	183	No Blast Hit
ascaris_suum_prjna80881|GS_00006|UPI000608E2FB	---NA---	160	No Blast Hit
ascaris_suum_prjna80881|GS_02895|UPI0006046831	---NA---	134	No Blast Hit
ascaris_suum_prjna80881|GS_03310|UPI0006028E14	---NA---	255	No Blast Hit
ascaris_suum_prjna80881|GS_03010|UPI0006006AB1	---NA---	93	No Blast Hit
ascaris_suum_prjna80881|GS_03169|UPI00060C0ADF	---NA---	139	No Blast Hit
ascaris_suum_prjna80881|GS_03705|UPI000610826C	---NA---	446	No Blast Hit
ascaris_suum_prjna80881|GS_00941|UPI00060CD138	---NA---	179	No Blast Hit
ascaris_suum_prjna80881|GS_02989|UPI0006017DB1	---NA---	1583	No Blast Hit
ascaris_suum_prjna80881|GS_04373|UPI000600595F	---NA---	226	No Blast Hit
ascaris_suum_prjna80881|GS_03841|UPI00060BCCDA	---NA---	958	No Blast Hit
ascaris_suum_prjna80881|GS_04559|UPI000609F9B8	---NA---	341	No Blast Hit
ascaris_suum_prjna80881|GS_04617|UPI000606EA9F	---NA---	350	No Blast Hit
ascaris_suum_prjna80881|GS_06014|UPI000603B75A	---NA---	3895	No Blast Hit
ascaris_suum_prjna80881|GS_05490|UPI00060C33B4	---NA---	710	No Blast Hit
ascaris_suum_prjna80881|GS_05120|UPI000603C8EF	---NA---	182	No Blast Hit
ascaris_suum_prjna80881|GS_05876|UPI000202502B	---NA---	144	No Blast Hit
ascaris_suum_prjna80881|GS_06488|UPI00060D8A32	---NA---	163	No Blast Hit
ascaris_suum_prjna80881|GS_05731|UPI00060189AE	---NA---	388	No Blast Hit
ascaris_suum_prjna80881|GS_05739|UPI000605219B	---NA---	397	No Blast Hit
ascaris_suum_prjna80881|GS_05201|UPI000016B7DD	---NA---	127	No Blast Hit
ascaris_suum_prjna80881|GS_06504|UPI0002026477	---NA---	158	No Blast Hit
ascaris_suum_prjna80881|GS_06246|UPI000601FADE	---NA---	449	No Blast Hit
ascaris_suum_prjna80881|GS_05608|UPI000602D19D	---NA---	93	No Blast Hit
ascaris_suum_prjna80881|GS_13011|UPI00060B916B	---NA---	183	No Blast Hit
ascaris_suum_prjna80881|GS_10488|UPI00060CA129	---NA---	294	No Blast Hit
ascaris_suum_prjna80881|GS_11914|UPI000608373A	---NA---	127	No Blast Hit
ascaris_suum_prjna80881|GS_07759|UPI00060EEE03	---NA---	152	No Blast Hit
ascaris_suum_prjna80881|GS_10369|UPI000007FA05	---NA---	89	No Blast Hit
ascaris_suum_prjna80881|GS_10982|UPI00060D4ACE	---NA---	426	No Blast Hit
ascaris_suum_prjna80881|GS_12864|UPI000604D89A	---NA---	216	No Blast Hit
ascaris_suum_prjna80881|GS_07852|UPI0003966B2D	---NA---	91	No Blast Hit
ascaris_suum_prjna80881|GS_11978|UPI000607AEE3	---NA---	162	No Blast Hit
ascaris_suum_prjna80881|GS_07057|UPI0003965794	---NA---	156	No Blast Hit
ascaris_suum_prjna80881|GS_07731|UPI00060D388B	---NA---	402	No Blast Hit
ascaris_suum_prjna80881|GS_08337|UPI000606BD1B	---NA---	81	No Blast Hit
ascaris_suum_prjna80881|GS_09924|UPI000610414D	---NA---	808	No Blast Hit
ascaris_suum_prjna80881|GS_06981|UPI00060D5A61	---NA---	161	No Blast Hit
ascaris_suum_prjna80881|GS_06803|UPI000608033E	---NA---	903	No Blast Hit
ascaris_suum_prjna80881|GS_08909|UPI00060EF438	---NA---	313	No Blast Hit
ascaris_suum_prjna80881|GS_07921|UPI00060C4656	---NA---	399	No Blast Hit
ascaris_suum_prjna80881|GS_08535|UPI000603945B	---NA---	218	No Blast Hit
ascaris_suum_prjna80881|GS_07183|UPI000602D829	---NA---	191	No Blast Hit
ascaris_suum_prjna80881|GS_11183|UPI0006097A1D	---NA---	400	No Blast Hit
ascaris_suum_prjna80881|GS_11354|UPI000607CDCF	---NA---	910	No Blast Hit
ascaris_suum_prjna80881|GS_08981|UPI000603B852	---NA---	137	No Blast Hit
ascaris_suum_prjna80881|GS_09942|UPI0006032BC1	---NA---	144	No Blast Hit
ascaris_suum_prjna80881|GS_06824|UPI000602B2CD	---NA---	270	No Blast Hit
ascaris_suum_prjna80881|GS_08343|UPI00060F23CD	---NA---	369	No Blast Hit
ascaris_suum_prjna80881|GS_16477|UPI000604670B	---NA---	103	No Blast Hit
ascaris_suum_prjna80881|GS_13492|UPI000608DD65	---NA---	418	No Blast Hit
ascaris_suum_prjna80881|GS_21295|UPI0001F38EBE	---NA---	436	No Blast Hit
ascaris_suum_prjna80881|GS_23601|UPI00060ACAE9	---NA---	365	No Blast Hit
ascaris_suum_prjna80881|GS_23365|UPI0005FFCFC9	---NA---	431	No Blast Hit
ascaris_suum_prjna80881|GS_14597|UPI00060297B0	---NA---	213	No Blast Hit
ascaris_suum_prjna80881|GS_18871|UPI000608C217	---NA---	68	No Blast Hit
ascaris_suum_prjna80881|GS_14268|UPI0006035224	---NA---	185	No Blast Hit
ascaris_suum_prjna80881|GS_17820|UPI0006019AE9	---NA---	247	No Blast Hit
ascaris_suum_prjna80881|GS_23914|UPI00060C65CA	---NA---	292	No Blast Hit
ascaris_suum_prjna80881|GS_23725|UPI00060FE7D1	---NA---	120	No Blast Hit
ascaris_suum_prjna80881|GS_23536|UPI00060EB8C2	---NA---	285	No Blast Hit
ascaris_suum_prjna80881|GS_19426|UPI0002026630	---NA---	436	No Blast Hit
ascaris_suum_prjna80881|GS_17111|UPI00060EB1BC	---NA---	127	No Blast Hit
ascaris_suum_prjna80881|GS_14764|UPI0006097E02	---NA---	263	No Blast Hit
ascaris_suum_prjna80881|GS_23573|UPI00060960DC	---NA---	230	No Blast Hit
ascaris_suum_prjna80881|GS_14331|UPI00060A9A07	---NA---	138	No Blast Hit
ascaris_suum_prjna80881|GS_16527|UPI0006015F84	---NA---	164	No Blast Hit
ascaris_suum_prjna80881|GS_13500|UPI00060EE552	---NA---	231	No Blast Hit
ascaris_suum_prjna80881|GS_24173|UPI000602376E	---NA---	444	No Blast Hit
ascaris_suum_prjna80881|GS_19115|UPI000601810B	---NA---	379	No Blast Hit
ascaris_suum_prjna80881|GS_22190|UPI00020255B4	---NA---	187	No Blast Hit
ascaris_suum_prjna80881|GS_20130|UPI000007CB81	---NA---	340	No Blast Hit
ascaris_suum_prjna80881|GS_16078|UPI00060099DD	---NA---	140	No Blast Hit
ascaris_suum_prjna80881|GS_20415|UPI000607E31B	---NA---	272	No Blast Hit
ascaris_suum_prjna80881|GS_19745|UPI00060ED97B	---NA---	311	No Blast Hit
ascaris_suum_prjna80881|GS_23555|UPI0006025037	---NA---	292	No Blast Hit
ascaris_suum_prjna80881|GS_14262|UPI00060B01C8	---NA---	383	No Blast Hit
ascaris_suum_prjna80881|GS_15994|UPI000202617D	---NA---	108	No Blast Hit
ascaris_suum_prjna80881|GS_23603|UPI00060E446F	---NA---	135	No Blast Hit
ascaris_suum_prjna80881|GS_18736|UPI00060E98D6	---NA---	214	No Blast Hit
ascaris_suum_prjna80881|GS_21040|UPI0002025A69	---NA---	111	No Blast Hit
ascaris_suum_prjna80881|GS_23952|UPI000601D23B	---NA---	143	No Blast Hit
ascaris_suum_prjna80881|GS_22704|UPI0006019A18	---NA---	1344	No Blast Hit
ascaris_suum_prjna80881|GS_22256|UPI0005FFEDAE	---NA---	84	No Blast Hit
ascaris_suum_prjna80881|GS_14053|UPI00060B209D	---NA---	169	No Blast Hit
ascaris_suum_prjna80881|GS_17901|UPI00060AE07D	---NA---	278	No Blast Hit
ascaris_suum_prjna80881|GS_14400|UPI00060F1C3F	---NA---	114	No Blast Hit
ascaris_suum_prjna80881|GS_23123|UPI00060B8375	---NA---	374	No Blast Hit
ascaris_suum_prjna80881|GS_23220|UPI000604BE6F	---NA---	101	No Blast Hit
ascaris_suum_prjna80881|L4_01375|UPI00060D6494	---NA---	73	No Blast Hit

## Sheet: 7
7. Results of the comparison of the similarity of secretome proteins of A. simplex (s.s.) L3 larvae with A. suum L3 larvae ES proteins.
Sequence name	Sequence desc.	Sequence length	Hit desc.	Hit ACC	E-Value	Similarity (%)	Bit-Score	Alignment length	Positives
ascaris_suum_prjna80881|GS_16238	A0A0M3IZV9	290	gnl|BL_ORD_ID|2tr|A0A0M3IZV9|A0A0M3IZV9_ANISI Col_cuticle_N domain-containing protein OS=Anisakis simplex OX=6269 GN=ASIM_LOCUS692 PE=3 SV=1	2	9.90777e-140	89.547	390.193	287	257
ascaris_suum_prjna80881|GS_15602	A0A0M3JT42	253	gnl|BL_ORD_ID|96tr|A0A0M3JT42|A0A0M3JT42_ANISI Peptidyl-prolyl cis-trans isomerase OS=Anisakis simplex OX=6269 GN=ASIM_LOCUS10736 PE=3 SV=1	96	2.7938e-121	88.1773	338.191	203	179
ascaris_suum_prjna80881|GS_08219	A0A0M3JXL8	1545	gnl|BL_ORD_ID|93tr|A0A0M3JXL8|A0A0M3JXL8_ANISI Uncharacterized protein OS=Anisakis simplex OX=6269 GN=ASIM_LOCUS12568 PE=3 SV=1	93	0	81.7691	1414.05	927	758
ascaris_suum_prjna80881|GS_05590	A0A0M3J0T6	303	gnl|BL_ORD_ID|8tr|A0A0M3J0T6|A0A0M3J0T6_ANISI 14-3-3-like protein 2 (inferred by orthology to a C. elegans protein) OS=Anisakis simplex OX=6269 GN=ASIM_LOCUS1019 PE=3 SV=1	8	5.64979e-163	69.7479	449.899	357	249
ascaris_suum_prjna80881|GS_02555	A0A0M3KCB1_ANISI Uncharacterized protein OS=Anisakis simplex OX=6269 PE=3 SV=1	426	gnl|BL_ORD_ID|144tr|A0A0M3KCB1|A0A0M3KCB1_ANISI Uncharacterized protein OS=Anisakis simplex OX=6269 PE=3 SV=1	144	3.71539e-19	64.2857	82.0333	84	54
ascaris_suum_prjna80881|GS_02444	A0A0M3K9Z2_ANISI NtCtMGAM_N domain-containing protein OS=Anisakis simplex OX=6269 GN=ASIM_LOCUS17190 PE=3 SV=1	380	gnl|BL_ORD_ID|126tr|A0A0M3K9Z2|A0A0M3K9Z2_ANISI NtCtMGAM_N domain-containing protein OS=Anisakis simplex OX=6269 GN=ASIM_LOCUS17190 PE=3 SV=1	126	4.84869e-133	62.4096	383.645	415	259
ascaris_suum_prjna80881|GS_01881	A0A0M3JWS2_ANISI Uncharacterized protein OS=Anisakis simplex OX=6269 GN=ASIM_LOCUS12219 PE=3 SV=1	142	gnl|BL_ORD_ID|64tr|A0A0M3JWS2|A0A0M3JWS2_ANISI Uncharacterized protein OS=Anisakis simplex OX=6269 GN=ASIM_LOCUS12219 PE=3 SV=1	64	9.77123e-39	62.2047	122.479	127	79
ascaris_suum_prjna80881|GS_23879	A0A0M3K9Z2_ANISI NtCtMGAM_N domain-containing protein OS=Anisakis simplex OX=6269 GN=ASIM_LOCUS17190 PE=3 SV=1	1772	gnl|BL_ORD_ID|126tr|A0A0M3K9Z2|A0A0M3K9Z2_ANISI NtCtMGAM_N domain-containing protein OS=Anisakis simplex OX=6269 GN=ASIM_LOCUS17190 PE=3 SV=1	126	1.80749e-132	61.7204	416.001	465	287
ascaris_suum_prjna80881|GS_15893	A0A0M3K9Z2_ANISI NtCtMGAM_N domain-containing protein OS=Anisakis simplex OX=6269 GN=ASIM_LOCUS17190 PE=3 SV=1	459	gnl|BL_ORD_ID|126tr|A0A0M3K9Z2|A0A0M3K9Z2_ANISI NtCtMGAM_N domain-containing protein OS=Anisakis simplex OX=6269 GN=ASIM_LOCUS17190 PE=3 SV=1	126	3.68956e-23	61.0169	95.1301	118	72
ascaris_suum_prjna80881|GS_20796	A0A0M3K9Z2_ANISI NtCtMGAM_N domain-containing protein OS=Anisakis simplex OX=6269 GN=ASIM_LOCUS17190 PE=3 SV=1	743	gnl|BL_ORD_ID|126tr|A0A0M3K9Z2|A0A0M3K9Z2_ANISI NtCtMGAM_N domain-containing protein OS=Anisakis simplex OX=6269 GN=ASIM_LOCUS17190 PE=3 SV=1	126	6.39578e-144	60.8315	424.476	457	278
ascaris_suum_prjna80881|GS_16769	A0A0M3K9Z2_ANISI NtCtMGAM_N domain-containing protein OS=Anisakis simplex OX=6269 GN=ASIM_LOCUS17190 PE=3 SV=1	587	gnl|BL_ORD_ID|126tr|A0A0M3K9Z2|A0A0M3K9Z2_ANISI NtCtMGAM_N domain-containing protein OS=Anisakis simplex OX=6269 GN=ASIM_LOCUS17190 PE=3 SV=1	126	1.62207e-106	56.9476	323.168	439	250
ascaris_suum_prjna80881|GS_17323	A0A0M3K9Z2_ANISI NtCtMGAM_N domain-containing protein OS=Anisakis simplex OX=6269 GN=ASIM_LOCUS17190 PE=3 SV=1	600	gnl|BL_ORD_ID|126tr|A0A0M3K9Z2|A0A0M3K9Z2_ANISI NtCtMGAM_N domain-containing protein OS=Anisakis simplex OX=6269 GN=ASIM_LOCUS17190 PE=3 SV=1	126	2.63767e-92	56.8513	286.574	343	195
ascaris_suum_prjna80881|GS_13572	A0A0M3JTF7_ANISI Peptidase A1 domain-containing protein OS=Anisakis simplex OX=6269 PE=3 SV=1	430	gnl|BL_ORD_ID|81tr|A0A0M3JTF7|A0A0M3JTF7_ANISI Peptidase A1 domain-containing protein OS=Anisakis simplex OX=6269 PE=3 SV=1	81	6.07986e-37	54.6256	129.798	227	124
ascaris_suum_prjna80881|GS_08447	A0A0M3K9Z2_ANISI NtCtMGAM_N domain-containing protein OS=Anisakis simplex OX=6269 GN=ASIM_LOCUS17190 PE=3 SV=1	895	gnl|BL_ORD_ID|126tr|A0A0M3K9Z2|A0A0M3K9Z2_ANISI NtCtMGAM_N domain-containing protein OS=Anisakis simplex OX=6269 GN=ASIM_LOCUS17190 PE=3 SV=1	126	4.88612e-94	53.5637	298.516	463	248
ascaris_suum_prjna80881|GS_01568	A0A0M3KAB8_ANISI Uncharacterized protein OS=Anisakis simplex OX=6269 GN=ASIM_LOCUS17316 PE=3 SV=1	311	gnl|BL_ORD_ID|87tr|A0A0M3KAB8|A0A0M3KAB8_ANISI Uncharacterized protein OS=Anisakis simplex OX=6269 GN=ASIM_LOCUS17316 PE=3 SV=1	87	4.04896e-23	52.6316	88.5817	114	60
ascaris_suum_prjna80881|GS_12737	A0A0M3IZV9_ANISI Col_cuticle_N domain-containing protein OS=Anisakis simplex OX=6269 GN=ASIM_LOCUS692 PE=3 SV=1	367	gnl|BL_ORD_ID|2tr|A0A0M3IZV9|A0A0M3IZV9_ANISI Col_cuticle_N domain-containing protein OS=Anisakis simplex OX=6269 GN=ASIM_LOCUS692 PE=3 SV=1	2	2.23335e-52	52.5316	170.244	316	166
ascaris_suum_prjna80881|GS_08591	A0A0M3JUN8_ANISI Uncharacterized protein OS=Anisakis simplex OX=6269 PE=4 SV=1	200	gnl|BL_ORD_ID|132tr|A0A0M3JUN8|A0A0M3JUN8_ANISI Uncharacterized protein OS=Anisakis simplex OX=6269 PE=4 SV=1	132	1.80036e-33	52.356	112.849	191	100
ascaris_suum_prjna80881|GS_22518	A0A0M3JAH0_ANISI Pepsin-I3 domain-containing protein OS=Anisakis simplex OX=6269 PE=3 SV=1	248	gnl|BL_ORD_ID|130tr|A0A0M3JAH0|A0A0M3JAH0_ANISI Pepsin-I3 domain-containing protein OS=Anisakis simplex OX=6269 PE=3 SV=1	130	1.83622e-08	50	45.4394	64	32
ascaris_suum_prjna80881|GS_22047	A0A0M3K9Z2_ANISI NtCtMGAM_N domain-containing protein OS=Anisakis simplex OX=6269 GN=ASIM_LOCUS17190 PE=3 SV=1	830	gnl|BL_ORD_ID|126tr|A0A0M3K9Z2|A0A0M3K9Z2_ANISI NtCtMGAM_N domain-containing protein OS=Anisakis simplex OX=6269 GN=ASIM_LOCUS17190 PE=3 SV=1	126	4.9578e-53	49.8233	185.652	283	141
ascaris_suum_prjna80881|GS_05716	A0A0M3KAB8_ANISI Uncharacterized protein OS=Anisakis simplex OX=6269 GN=ASIM_LOCUS17316 PE=3 SV=1	181	gnl|BL_ORD_ID|87tr|A0A0M3KAB8|A0A0M3KAB8_ANISI Uncharacterized protein OS=Anisakis simplex OX=6269 GN=ASIM_LOCUS17316 PE=3 SV=1	87	1.76004e-30	47.3404	104.375	188	89
ascaris_suum_prjna80881|GS_10381	A0A0M3K1U4_ANISI SCP domain-containing protein OS=Anisakis simplex OX=6269 GN=ASIM_LOCUS14262 PE=4 SV=2	273	gnl|BL_ORD_ID|45tr|A0A0M3K1U4|A0A0M3K1U4_ANISI SCP domain-containing protein OS=Anisakis simplex OX=6269 GN=ASIM_LOCUS14262 PE=4 SV=2	45	8.36266e-36	46.6102	121.709	236	110
ascaris_suum_prjna80881|GS_21305	A0A0M3JW23_ANISI Uncharacterized protein OS=Anisakis simplex OX=6269 PE=4 SV=2	2543	gnl|BL_ORD_ID|63tr|A0A0M3JW23|A0A0M3JW23_ANISI Uncharacterized protein OS=Anisakis simplex OX=6269 PE=4 SV=2	63	1.86691e-34	36.8657	138.658	670	247
ascaris_suum_prjna80881|GS_11192	A0A0M3JW23_ANISI Uncharacterized protein OS=Anisakis simplex OX=6269 PE=4 SV=2	3489	gnl|BL_ORD_ID|63tr|A0A0M3JW23|A0A0M3JW23_ANISI Uncharacterized protein OS=Anisakis simplex OX=6269 PE=4 SV=2	63	2.37793e-14	35.9253	72.7886	643	231
ascaris_suum_prjna80881|GS_09456	---NA---	139	No Blast Hit
ascaris_suum_prjna80881|GS_02698	---NA---	107	No Blast Hit
ascaris_suum_prjna80881|GS_02090	---NA---	506	No Blast Hit
ascaris_suum_prjna80881|GS_12842	---NA---	55	No Blast Hit
ascaris_suum_prjna80881|GS_10816	---NA---	364	No Blast Hit
ascaris_suum_prjna80881|GS_01811	---NA---	117	No Blast Hit
ascaris_suum_prjna80881|GS_03310	---NA---	255	No Blast Hit
ascaris_suum_prjna80881|GS_10718	---NA---	92	No Blast Hit
ascaris_suum_prjna80881|GS_07735	---NA---	678	No Blast Hit
ascaris_suum_prjna80881|GS_12589	---NA---	129	No Blast Hit
ascaris_suum_prjna80881|GS_11367	---NA---	277	No Blast Hit
ascaris_suum_prjna80881|GS_00339	---NA---	175	No Blast Hit
ascaris_suum_prjna80881|GS_07533	---NA---	59	No Blast Hit
ascaris_suum_prjna80881|GS_19115	---NA---	379	No Blast Hit
ascaris_suum_prjna80881|GS_22743	---NA---	642	No Blast Hit
ascaris_suum_prjna80881|GS_15853	---NA---	181	No Blast Hit
ascaris_suum_prjna80881|GS_22776	---NA---	64	No Blast Hit
ascaris_suum_prjna80881|GS_20415	---NA---	272	No Blast Hit
ascaris_suum_prjna80881|GS_14306	---NA---	110	No Blast Hit
ascaris_suum_prjna80881|GS_17230	---NA---	236	No Blast Hit
ascaris_suum_prjna80881|GS_24324	---NA---	136	No Blast Hit
ascaris_suum_prjna80881|L3E_00366	---NA---	325	No Blast Hit

## Sheet: 8
8. Results of the identification of secretome proteins of A. simplex (s.s.) L3 larvae shared with ES proteins of the following nematodes: adult A. caninum, adult A. suum, A. suum L3 larvae, T. canis larvae, and S. lupi L3 larvae.
Parasite	No. of proteins	UniProt accession no.	Protein name
A. caninum L3 larvae; adult A. suum; S. lupi L3 larvae	1	A0A0M3JT42	Peptidyl-prolyl cis-trans isomerase (PPIase)
adult A. caninum; adult A. suum; S. lupi L3 larvae; T. canis larvae	2	A0A0M3JWS2	Uncharacterized protein
		A0A0M3J0M4	Putative actin
adult A. caninum ; adult A. suum; T. canis larvae	2	A0A0M3KI67	Galectin
		A0A0M3JZ77	Superoxide dismutase [Cu-Zn]
adult A. caninum; adult A. suum; S. lupi L3 larvae	1	A0A0M3K4H2	Glutamate dehydrogenase (NAD(P)(+))
adult A. caninum; A. suum L3 larvae; S. lupi L3 larvae	1	A0A0M3J0T6	14-3-3-like protein 2
adult A. caninum; S. lupi L3 larvae; T. canis larvae	2	A0A097IYF9	Protein disulfide-isomerase
		A0A0M3K9V2	Heat shock 70 kDa protein cognate 1
adult A. caninum; adult A. suum	2	A0A0M3K9Z9	Peroxiredoxin 1
		A0A0M3J1J1	Phosphatidylethanolamine-binding protein homolog
adult A. caninum; S. lupi L3 larvae	6	A0A0M3K0Q9	Chaperonin homolog Hsp-60, mitochondrial
		A0A0M3K3X7	Inorganic diphosphatase
		A0A0M3K613	Elongation factor 2
		A0A0M3JVM9	Disorganized muscle protein 1
		A0A0M3K144	Proteasome subunit alpha type
		A0A0M3JVA5	Triosephosphate isomerase
adult A. suum; A. suum L3 larvae	1	A0A0M3JXL8	Uncharacterized protein
adult A. suum; T. canis L3 larvae	1	A0A0M3IXZ4	Apolipophorins
adult A. suum; S. lupi L3 larvae	3	A0A0M3K444	Fructose-bisphosphate aldolase
		A0A0M3K9E5	M20_dimer domain-containing protein
		A0A0M3K2T7	Uncharacterized protein
S. lupi L3 larvae; T. canis larvae	1	A0A0M3IZ99	Glucose-6-phosphate isomerase
A. caninum L3 larvae	7	A0A0M3IZC6	Glutamate dehydrogenase, mitochondrial
		A0A158PMT2	Methylmalonyl-CoA epimerase, mitochondrial
		A0A0M3JBK1	Aldedh domain-containing protein
		A0A0M3JYW9	Fructose-bisphosphate aldolase
		A0A0M3J245	ADF-H domain-containing protein
		A0A0M3KAE3	Transaldolase
		A0A0M3JT99	Proteasome subunit alpha type
adult A. suum	13	A0A0M3J5J0	Uncharacterized protein
		A0A0M3J595	NPA domain-containing protein
		A0A0M3K7C2	Annexin
		A0A0M3JTT6	FABP domain-containing protein
		A0A0M3K064	Uncharacterized protein
		A0A0M3JEL6	Globin-like protein
		A0A0M3KCB1	Uncharacterized protein
		A0A0M3J349	DUF4440 domain-containing protein
		A0A0M3JTF7	Peptidase A1 domain-containing protein
		A0A0M3JY26	Annexin
		A0A0M3IYH2	Apolipophorins
		A0A0M3K810	Dipeptidase C
		A0A0M3K6L1	Superoxide dismutase [Cu-Zn]
A. suum L3 larvae	1	A0A0M3IZV9	Col_cuticle_N domain-containing protein
T. canis larvae	7	A0A0M3KIS5	IF rod domain-containing protein
		A0A0M3IYY5	Uncharacterized protein
		A0A158PPN0	Filamin-B
		A0A0M3K8S1	Methylmalonyl-CoA mutase
		A0A0M3KFJ2	Calmodulin
		A0A0M3KD67	Uncharacterized protein
		A0A158PP35	Paramyosin
S. lupi L3 larvae	6	A0A0M3JZR1	Rab GDP dissociation inhibitor
		A0A0M3JV41	M20_dimer domain-containing protein
		A0A0M3JUS6	Steroidogenic acute regulatory-like protein 1
		A0A0M3J577	Galectin
		A0A0M3K916	Uncharacterized protein
		A0A0M3K9Z6	IF rod domain-containing protein

## Sheet: 9
9. Results of protein family identification.
IPS Family	#Seqs
(IPR013783) Immunoglobulin-like fold	15	tr|A0A0M3JW99|A0A0M3JW99_ANISI, tr|A0A158PN23|A0A158PN23_ANISI, tr|A0A0M3JVM9|A0A0M3JVM9_ANISI, tr|A0A0M3K3G9|A0A0M3K3G9_ANISI, tr|A0A0M3J1U3|A0A0M3J1U3_ANISI, tr|A0A0M3KD65|A0A0M3KD65_ANISI, tr|A0A0M3KCL4|A0A0M3KCL4_ANISI, tr|A0A0M3JDM2|A0A0M3JDM2_ANISI, tr|A0A158PPN0|A0A158PPN0_ANISI, tr|A0A0M3KDM2|A0A0M3KDM2_ANISI, tr|A0A0M3K5U9|A0A0M3K5U9_ANISI, tr|A0A0M3JWC5|A0A0M3JWC5_ANISI, tr|A0A0M3JUZ4|A…
(IPR036179) Immunoglobulin-like domain superfamily	12	tr|A0A0M3JW99|A0A0M3JW99_ANISI, tr|A0A158PN23|A0A158PN23_ANISI, tr|A0A0M3JVM9|A0A0M3JVM9_ANISI, tr|A0A0M3K5U9|A0A0M3K5U9_ANISI, tr|A0A0M3JWC5|A0A0M3JWC5_ANISI, tr|A0A0M3J1U3|A0A0M3J1U3_ANISI, tr|A0A0M3KD65|A0A0M3KD65_ANISI, tr|A0A0M3JUZ4|A0A0M3JUZ4_ANISI, tr|A0A0M3J9Q1|A0A0M3J9Q1_ANISI, tr|A0A0M3KCL4|A0A0M3KCL4_ANISI, tr|A0A0M3K6U5|A0A0M3K6U5_ANISI, tr|A0A0M3KDM2|A0A0M3KDM2_ANISI
(IPR037104) Annexin superfamily	6	tr|A0A0M3J250|A0A0M3J250_ANISI, tr|A0A0M3KAW7|A0A0M3KAW7_ANISI, tr|A0A0M3JY26|A0A0M3JY26_ANISI, tr|A0A0M3K7C2|A0A0M3K7C2_ANISI, tr|A0A0M3JD48|A0A0M3JD48_ANISI, tr|A0A0M3K609|A0A0M3K609_ANISI
(IPR036249) Thioredoxin-like superfamily	5	tr|A0A0M3J2W3|A0A0M3J2W3_ANISI, tr|A0A0M3K9Z9|A0A0M3K9Z9_ANISI, tr|A0A0M3J5J0|A0A0M3J5J0_ANISI, tr|A0A0M3JYQ4|A0A0M3JYQ4_ANISI, tr|A0A097IYF9|A0A097IYF9_ANISI
(IPR013785) Aldolase-type TIM barrel	4	tr|A0A0M3KAE3|A0A0M3KAE3_ANISI, tr|A0A0M3JVA5|A0A0M3JVA5_ANISI, tr|A0A0M3K444|A0A0M3K444_ANISI, tr|A0A0M3JYW9|A0A0M3JYW9_ANISI
(IPR013320) Concanavalin A-like lectin/glucanase domain superfamily	4	tr|A0A0M3JSC0|A0A0M3JSC0_ANISI, tr|A0A0M3J577|A0A0M3J577_ANISI, tr|A0A0M3KI67|A0A0M3KI67_ANISI, tr|A0A0M3KAU7|A0A0M3KAU7_ANISI
(IPR029058) Alpha/Beta hydrolase fold	4	tr|A0A0M3K9X8|A0A0M3K9X8_ANISI, tr|A0A0M3J189|A0A0M3J189_ANISI, tr|A0A0M3JYK8|A0A0M3JYK8_ANISI, tr|A0A158PN20|A0A158PN20_ANISI
(IPR029055) Nucleophile aminohydrolases, N-terminal	4	tr|A0A0M3K144|A0A0M3K144_ANISI, tr|A0A0M3JSH7|A0A0M3JSH7_ANISI, tr|A0A0M3KHB6|A0A0M3KHB6_ANISI, tr|A0A0M3JT99|A0A0M3JT99_ANISI
(IPR024134) Superoxide dismutase (Cu/Zn) / superoxide dismutase copper chaperone	3	tr|A0A0M3J718|A0A0M3J718_ANISI, tr|A0A0M3JZ77|A0A0M3JZ77_ANISI, tr|A0A0M3K6L1|A0A0M3K6L1_ANISI
(IPR011030) Lipovitellin-phosvitin complex, superhelical domain	3	tr|A0A0M3IYH2|A0A0M3IYH2_ANISI, tr|A0A0M3IXZ4|A0A0M3IXZ4_ANISI, tr|A0A0M3K1Y0|A0A0M3K1Y0_ANISI
(IPR029068) Glyoxalase/Bleomycin resistance protein/Dihydroxybiphenyl dioxygenase	3	tr|A0A0M3JD61|A0A0M3JD61_ANISI, tr|A0A158PMT2|A0A158PMT2_ANISI, tr|A0A0M3KGB4|A0A0M3KGB4_ANISI
(IPR011992) EF-hand domain pair	3	tr|A0A0M3KFJ2|A0A0M3KFJ2_ANISI, tr|A0A0M3K7Q0|A0A0M3K7Q0_ANISI, tr|A0A0M3JU57|A0A0M3JU57_ANISI
(IPR043129) ATPase, nucleotide binding domain	3	tr|A0A0M3K5H6|A0A0M3K5H6_ANISI, tr|A0A0M3J0M4|A0A0M3J0M4_ANISI, tr|A0A0M3K9V2|A0A0M3K9V2_ANISI
(IPR023332) Proteasome alpha-type subunit	3	tr|A0A0M3K144|A0A0M3K144_ANISI, tr|A0A0M3JSH7|A0A0M3JSH7_ANISI, tr|A0A0M3JT99|A0A0M3JT99_ANISI
(IPR001464) Annexin	3	tr|A0A0M3JY26|A0A0M3JY26_ANISI, tr|A0A0M3K7C2|A0A0M3K7C2_ANISI, tr|A0A0M3K609|A0A0M3K609_ANISI
(IPR036423) Superoxide dismutase-like, copper/zinc binding domain superfamily	3	tr|A0A0M3J718|A0A0M3J718_ANISI, tr|A0A0M3JZ77|A0A0M3JZ77_ANISI, tr|A0A0M3K6L1|A0A0M3K6L1_ANISI
(IPR044156) Galectin-like	3	tr|A0A0M3J577|A0A0M3J577_ANISI, tr|A0A0M3KI67|A0A0M3KI67_ANISI, tr|A0A0M3KAU7|A0A0M3KAU7_ANISI
(IPR012292) Globin/Protoglobin	3	tr|A0A0M3JEL6|A0A0M3JEL6_ANISI, tr|A0A0M3KDB7|A0A0M3KDB7_ANISI, tr|A0A0M3KIW7|A0A0M3KIW7_ANISI
(IPR001353) Proteasome, subunit alpha/beta	3	tr|A0A0M3K144|A0A0M3K144_ANISI, tr|A0A0M3JSH7|A0A0M3JSH7_ANISI, tr|A0A0M3JT99|A0A0M3JT99_ANISI
(IPR009050) Globin-like superfamily	3	tr|A0A0M3JEL6|A0A0M3JEL6_ANISI, tr|A0A0M3KDB7|A0A0M3KDB7_ANISI, tr|A0A0M3KIW7|A0A0M3KIW7_ANISI
(IPR036116) Fibronectin type III superfamily	3	tr|A0A158PN23|A0A158PN23_ANISI, tr|A0A0M3K3G9|A0A0M3K3G9_ANISI, tr|A0A0M3JWC5|A0A0M3JWC5_ANISI
(IPR014751) DNA repair protein XRCC4-like, C-terminal	3	tr|A0A0M3K5C5|A0A0M3K5C5_ANISI, tr|A0A0M3JGV0|A0A0M3JGV0_ANISI, tr|A0A158PP35|A0A158PP35_ANISI
(IPR015819) Lipid transport protein, beta-sheet shell	3	tr|A0A0M3IYH2|A0A0M3IYH2_ANISI, tr|A0A0M3IXZ4|A0A0M3IXZ4_ANISI, tr|A0A0M3K1Y0|A0A0M3K1Y0_ANISI
(IPR036872) CH domain superfamily	2	tr|A0A0M3K916|A0A0M3K916_ANISI, tr|A0A158PMT6|A0A158PMT6_ANISI
(IPR017515) Methylmalonyl-CoA epimerase	2	tr|A0A158PMT2|A0A158PMT2_ANISI, tr|A0A0M3KGB4|A0A0M3KGB4_ANISI
(IPR044801) Filamin family	2	tr|A0A0M3JDM2|A0A0M3JDM2_ANISI, tr|A0A158PPN0|A0A158PPN0_ANISI
(IPR016162) Aldehyde dehydrogenase, N-terminal	2	tr|A0A0M3JNJ2|A0A0M3JNJ2_ANISI, tr|A0A0M3JBK1|A0A0M3JBK1_ANISI
(IPR024706) Peroxiredoxin, AhpC-type	2	tr|A0A0M3J2W3|A0A0M3J2W3_ANISI, tr|A0A0M3K9Z9|A0A0M3K9Z9_ANISI
(IPR029000) Cyclophilin-like domain superfamily	2	tr|A0A0M3JVA5|A0A0M3JVA5_ANISI, tr|A0A0M3JT42|A0A0M3JT42_ANISI
(IPR016161) Aldehyde/histidinol dehydrogenase	2	tr|A0A0M3JNJ2|A0A0M3JNJ2_ANISI, tr|A0A0M3JBK1|A0A0M3JBK1_ANISI
(IPR002933) Peptidase M20	2	tr|A0A0M3JV41|A0A0M3JV41_ANISI, tr|A0A0M3K9E5|A0A0M3K9E5_ANISI
(IPR036188) FAD/NAD(P)-binding domain superfamily	2	tr|A0A0M3JZR1|A0A0M3JZR1_ANISI, tr|A0A158PP56|A0A158PP56_ANISI
(IPR000322) Glycoside hydrolase family 31	2	tr|A0A0M3KAB8|A0A0M3KAB8_ANISI, tr|A0A0M3K9Z2|A0A0M3K9Z2_ANISI
(IPR011009) Protein kinase-like domain superfamily	2	tr|A0A158PN23|A0A158PN23_ANISI, tr|A0A0M3JWC5|A0A0M3JWC5_ANISI
(IPR027409) GroEL-like apical domain superfamily	2	tr|A0A0M3K0Q9|A0A0M3K0Q9_ANISI, tr|A0A0M3K4G1|A0A0M3K4G1_ANISI
(IPR043204) Basigin-like	2	tr|A0A0M3JVM9|A0A0M3JVM9_ANISI, tr|A0A0M3J1U3|A0A0M3J1U3_ANISI
(IPR015816) Vitellinogen, beta-sheet N-terminal	2	tr|A0A0M3IXZ4|A0A0M3IXZ4_ANISI, tr|A0A0M3K1Y0|A0A0M3K1Y0_ANISI
(IPR015817) Vitellinogen, open beta-sheet, subdomain 1	2	tr|A0A0M3IYH2|A0A0M3IYH2_ANISI, tr|A0A0M3IXZ4|A0A0M3IXZ4_ANISI
(IPR024079) Metallopeptidase, catalytic domain superfamily	2	tr|A0A0M3JXL8|A0A0M3JXL8_ANISI, tr|A0A0M3K299|A0A0M3K299_ANISI
(IPR038412) Pepsin inhibitor-3 domain superfamily	2	tr|A0A0M3JAH0|A0A0M3JAH0_ANISI, tr|A0A0M3K9C1|A0A0M3K9C1_ANISI
(IPR036415) Lamin tail domain superfamily	2	tr|A0A0M3KBE3|A0A0M3KBE3_ANISI, tr|A0A0M3K9Z6|A0A0M3K9Z6_ANISI
(IPR013126) Heat shock protein 70 family	2	tr|A0A0M3K5H6|A0A0M3K5H6_ANISI, tr|A0A0M3K9V2|A0A0M3K9V2_ANISI
(IPR029047) Heat shock protein 70kD, peptide-binding domain superfamily	2	tr|A0A0M3K5H6|A0A0M3K5H6_ANISI, tr|A0A0M3K9V2|A0A0M3K9V2_ANISI
(IPR016176) Cobalamin (vitamin B12)-dependent enzyme, catalytic	2	tr|A0A0M3J7K8|A0A0M3J7K8_ANISI, tr|A0A0M3K8S1|A0A0M3K8S1_ANISI
(IPR001844) Chaperonin Cpn60	2	tr|A0A0M3K0Q9|A0A0M3K0Q9_ANISI, tr|A0A0M3K4G1|A0A0M3K4G1_ANISI
(IPR014756) Immunoglobulin E-set	2	tr|A0A0M3JDM2|A0A0M3JDM2_ANISI, tr|A0A158PPN0|A0A158PPN0_ANISI
(IPR006095) Glutamate/phenylalanine/leucine/valine dehydrogenase	2	tr|A0A0M3IZC6|A0A0M3IZC6_ANISI, tr|A0A0M3K4H2|A0A0M3K4H2_ANISI
(IPR029048) Heat shock protein 70kD, C-terminal domain superfamily	2	tr|A0A0M3K5H6|A0A0M3K5H6_ANISI, tr|A0A0M3K9V2|A0A0M3K9V2_ANISI
(IPR000741) Fructose-bisphosphate aldolase, class-I	2	tr|A0A0M3K444|A0A0M3K444_ANISI, tr|A0A0M3JYW9|A0A0M3JYW9_ANISI
(IPR011053) Single hybrid motif	2	tr|A0A0M3KAE7|A0A0M3KAE7_ANISI, tr|A0A0M3K5Y3|A0A0M3K5Y3_ANISI
(IPR017853) Glycoside hydrolase superfamily	2	tr|A0A0M3KAB8|A0A0M3KAB8_ANISI, tr|A0A0M3K9Z2|A0A0M3K9Z2_ANISI
(IPR038289) DVA-1 superfamily	2	tr|A0A0M3K8L6|A0A0M3K8L6_ANISI, tr|A0A0M3J595|A0A0M3J595_ANISI
(IPR036465) von Willebrand factor A-like domain superfamily	2	tr|A0A0M3K3G9|A0A0M3K3G9_ANISI, tr|A0A158PMZ9|A0A158PMZ9_ANISI
(IPR027413) GroEL-like equatorial domain superfamily	2	tr|A0A0M3K0Q9|A0A0M3K0Q9_ANISI, tr|A0A0M3K4G1|A0A0M3K4G1_ANISI
(IPR002423) Chaperonin Cpn60/TCP-1 family	2	tr|A0A0M3K0Q9|A0A0M3K0Q9_ANISI, tr|A0A0M3K4G1|A0A0M3K4G1_ANISI
(IPR011042) Six-bladed beta-propeller, TolB-like	2	tr|A0A0M3JW23|A0A0M3JW23_ANISI, tr|A0A0M3KBV3|A0A0M3KBV3_ANISI
(IPR000760) Inositol monophosphatase-like	1	tr|A0A0M3JTD5|A0A0M3JTD5_ANISI
(IPR000308) 14-3-3 protein	1	tr|A0A0M3J0T6|A0A0M3J0T6_ANISI
(IPR012674) Calycin	1	tr|A0A0M3JTT6|A0A0M3JTT6_ANISI
(IPR002930) Glycine cleavage system H-protein	1	tr|A0A0M3KAE7|A0A0M3KAE7_ANISI
(IPR023209) D-amino-acid oxidase	1	tr|A0A158PPJ1|A0A158PPJ1_ANISI
(IPR027268) Peptidase M4/M1, CTD superfamily	1	tr|A0A0M3KCB1|A0A0M3KCB1_ANISI
(IPR022896) Triosephosphate isomerase, bacterial/eukaryotic	1	tr|A0A0M3JVA5|A0A0M3JVA5_ANISI
(IPR001930) Peptidase M1, alanine aminopeptidase/leukotriene A4 hydrolase	1	tr|A0A0M3KCB1|A0A0M3KCB1_ANISI
(IPR015533) Galectin-4/6	1	tr|A0A0M3KAU7|A0A0M3KAU7_ANISI
(IPR023213) Chloramphenicol acetyltransferase-like domain superfamily	1	tr|A0A0M3K5Y3|A0A0M3K5Y3_ANISI
(IPR018203) GDP dissociation inhibitor	1	tr|A0A0M3JZR1|A0A0M3JZR1_ANISI
(IPR029149) Creatinase/Aminopeptidase P/Spt16, N-terminal	1	tr|A0A0M3K810|A0A0M3K810_ANISI
(IPR027410) TCP-1-like chaperonin intermediate domain superfamily	1	tr|A0A0M3K0Q9|A0A0M3K0Q9_ANISI
(IPR000101) Gamma-glutamyltranspeptidase	1	tr|A0A0M3KHB6|A0A0M3KHB6_ANISI
(IPR036282) Glutathione S-transferase, C-terminal domain superfamily	1	tr|A0A0M3J5J0|A0A0M3J5J0_ANISI
(IPR036291) NAD(P)-binding domain superfamily	1	tr|A0A0M3K4H2|A0A0M3K4H2_ANISI
(IPR011993) PH-like domain superfamily	1	tr|A0A0M3JWC5|A0A0M3JWC5_ANISI
(IPR029006) ADF-H/Gelsolin-like domain superfamily	1	tr|A0A0M3J245|A0A0M3J245_ANISI
(IPR023346) Lysozyme-like domain superfamily	1	tr|A0A0M3K6E2|A0A0M3K6E2_ANISI
(IPR023393) START-like domain superfamily	1	tr|A0A0M3JUS6|A0A0M3JUS6_ANISI
(IPR017904) ADF/Cofilin	1	tr|A0A0M3J245|A0A0M3J245_ANISI
(IPR011060) Ribulose-phosphate binding barrel	1	tr|A0A0M3JZU4|A0A0M3JZU4_ANISI
(IPR036649) Inorganic pyrophosphatase superfamily	1	tr|A0A0M3K3X7|A0A0M3K3X7_ANISI
(IPR010960) Flavocytochrome c	1	tr|A0A158PP56|A0A158PP56_ANISI
(IPR039030) Calmodulin	1	tr|A0A0M3KFJ2|A0A0M3KFJ2_ANISI
(IPR042097) Aminopeptidase N-like , N-terminal	1	tr|A0A0M3KCB1|A0A0M3KCB1_ANISI
(IPR013780) Glycosyl hydrolase, all-beta	1	tr|A0A0M3KAB8|A0A0M3KAB8_ANISI
(IPR014347) Tautomerase/MIF superfamily	1	tr|A0A0M3IYY5|A0A0M3IYY5_ANISI
(IPR004000) Actin family	1	tr|A0A0M3J0M4|A0A0M3J0M4_ANISI
(IPR032976) YjeF N-terminal domain-containing protein NAXE-like	1	tr|A0A0M3JRD2|A0A0M3JRD2_ANISI
(IPR033753) Glycine cleavage system H-protein/Simiate	1	tr|A0A0M3KAE7|A0A0M3KAE7_ANISI
(IPR005792) Protein disulphide isomerase	1	tr|A0A097IYF9|A0A097IYF9_ANISI
(IPR001461) Aspartic peptidase A1 family	1	tr|A0A0M3JTF7|A0A0M3JTF7_ANISI
(IPR038479) Transthyretin-like superfamily	1	tr|A0A0M3JWS2|A0A0M3JWS2_ANISI
(IPR001283) Cysteine-rich secretory protein-related	1	tr|A0A0M3K1U4|A0A0M3K1U4_ANISI
(IPR017153) Cytosolic nonspecific dipeptidase/DUG1	1	tr|A0A0M3K9E5|A0A0M3K9E5_ANISI
(IPR035190) Proteasome subunit alpha 7	1	tr|A0A0M3JT99|A0A0M3JT99_ANISI
(IPR017850) Alkaline-phosphatase-like, core domain superfamily	1	tr|A0A0M3KAY8|A0A0M3KAY8_ANISI
(IPR027417) P-loop containing nucleoside triphosphate hydrolase	1	tr|A0A0M3K613|A0A0M3K613_ANISI
(IPR021109) Aspartic peptidase domain superfamily	1	tr|A0A0M3JTF7|A0A0M3JTF7_ANISI
(IPR001672) Phosphoglucose isomerase (PGI)	1	tr|A0A0M3IZ99|A0A0M3IZ99_ANISI
(IPR001534) Transthyretin-like	1	tr|A0A0M3JWS2|A0A0M3JWS2_ANISI
(IPR009000) Translation protein, beta-barrel domain superfamily	1	tr|A0A0M3K613|A0A0M3K613_ANISI
(IPR032710) NTF2-like domain superfamily	1	tr|A0A0M3J349|A0A0M3J349_ANISI
(IPR009017) Green fluorescent protein	1	tr|A0A0M3JW23|A0A0M3JW23_ANISI
(IPR008632) Nematode fatty acid retinoid binding	1	tr|A0A0M3K1I6|A0A0M3K1I6_ANISI
(IPR000718) Peptidase M13	1	tr|A0A0M3JXL8|A0A0M3JXL8_ANISI
(IPR036625) E3-binding domain superfamily	1	tr|A0A0M3K5Y3|A0A0M3K5Y3_ANISI
(IPR000806) Rab GDI protein	1	tr|A0A0M3JZR1|A0A0M3JZR1_ANISI
(IPR037555) Proteasome subunit alpha 3	1	tr|A0A0M3JSH7|A0A0M3JSH7_ANISI
(IPR043197) Plakin	1	tr|A0A158PMT6|A0A158PMT6_ANISI
(IPR011013) Galactose mutarotase-like domain superfamily	1	tr|A0A0M3K9Z2|A0A0M3K9Z2_ANISI
(IPR042089) Peptidase M13, domain 2	1	tr|A0A0M3JXL8|A0A0M3JXL8_ANISI
(IPR036322) WD40-repeat-containing domain superfamily	1	tr|A0A0M3IYY5|A0A0M3IYY5_ANISI
(IPR036005) Creatinase/aminopeptidase-like	1	tr|A0A0M3K810|A0A0M3K810_ANISI
(IPR036646) BPG-independent phosphoglycerate mutase, domain B superfamily	1	tr|A0A0M3KAY8|A0A0M3KAY8_ANISI
(IPR035810) Phosphatidylethanolamine-binding protein, eukaryotic	1	tr|A0A0M3J1J1|A0A0M3J1J1_ANISI
(IPR035990) Triosephosphate isomerase superfamily	1	tr|A0A0M3JVA5|A0A0M3JVA5_ANISI
(IPR036610) PEBP-like superfamily	1	tr|A0A0M3J1J1|A0A0M3J1J1_ANISI
(IPR002413) Venom allergen 5-like	1	tr|A0A0M3K1U4|A0A0M3K1U4_ANISI
(IPR008162) Inorganic pyrophosphatase	1	tr|A0A0M3K3X7|A0A0M3K3X7_ANISI
(IPR027477) Succinate dehydrogenase/fumarate reductase flavoprotein, catalytic domain superfamily	1	tr|A0A158PP56|A0A158PP56_ANISI
(IPR036652) YjeF N-terminal domain superfamily	1	tr|A0A0M3JRD2|A0A0M3JRD2_ANISI
(IPR000652) Triosephosphate isomerase	1	tr|A0A0M3JVA5|A0A0M3JVA5_ANISI
(IPR011990) Tetratricopeptide-like helical domain superfamily	1	tr|A0A0M3K6U9|A0A0M3K6U9_ANISI
(IPR042235) Zona pellucida, ZP-C domain	1	tr|A0A0M3K1W8|A0A0M3K1W8_ANISI
(IPR001398) Macrophage migration inhibitory factor	1	tr|A0A0M3IYY5|A0A0M3IYY5_ANISI
(IPR008914) Phosphatidylethanolamine-binding protein	1	tr|A0A0M3J1J1|A0A0M3J1J1_ANISI
(IPR033812) Proteasome subunit alpha5	1	tr|A0A0M3K144|A0A0M3K144_ANISI
(IPR020568) Ribosomal protein S5 domain 2-type fold	1	tr|A0A0M3K613|A0A0M3K613_ANISI
(IPR035915) Plakin repeat superfamily	1	tr|A0A158PMT6|A0A158PMT6_ANISI
(IPR000631) ATP-dependent (S)-NAD(P)H-hydrate dehydratase	1	tr|A0A0M3J7L6|A0A0M3J7L6_ANISI
(IPR004730) Transaldolase type 1	1	tr|A0A0M3KAE3|A0A0M3KAE3_ANISI
(IPR040094) Fatty acid-binding protein homologue 1/2/3/4	1	tr|A0A0M3JTT6|A0A0M3JTT6_ANISI
(IPR014721) Ribosomal protein S5 domain 2-type fold, subgroup	1	tr|A0A0M3K613|A0A0M3K613_ANISI
(IPR036815) 14-3-3 domain superfamily	1	tr|A0A0M3J0T6|A0A0M3J0T6_ANISI
(IPR035940) CAP superfamily	1	tr|A0A0M3K1U4|A0A0M3K1U4_ANISI
(IPR035647) EF-G domain III/V-like	1	tr|A0A0M3K613|A0A0M3K613_ANISI
(IPR024936) Cyclophilin-type peptidyl-prolyl cis-trans isomerase	1	tr|A0A0M3JT42|A0A0M3JT42_ANISI
(IPR001585) Transaldolase/Fructose-6-phosphate aldolase	1	tr|A0A0M3KAE3|A0A0M3KAE3_ANISI
(IPR036724) Cobalamin-binding domain superfamily	1	tr|A0A0M3K8S1|A0A0M3K8S1_ANISI
(IPR005995) Phosphoglycerate mutase, 2,3-bisphosphoglycerate-independent	1	tr|A0A0M3KAY8|A0A0M3KAY8_ANISI
(IPR029056) Ribokinase-like	1	tr|A0A0M3J7L6|A0A0M3J7L6_ANISI
(IPR005137) Membrane complex biogenesis protein, BtpA family	1	tr|A0A0M3JZU4|A0A0M3JZU4_ANISI
(IPR017453) Glycine cleavage system H-protein, subgroup	1	tr|A0A0M3KAE7|A0A0M3KAE7_ANISI
(IPR015943) WD40/YVTN repeat-like-containing domain superfamily	1	tr|A0A0M3IYY5|A0A0M3IYY5_ANISI
(IPR033942) Inositol monophosphatase	1	tr|A0A0M3JTD5|A0A0M3JTD5_ANISI

## Sheet: 10
10. Results of prediction of secretome proteins associated with extracellular vesicles.
Sequence name	Sequence desc.	Sequence length	Hit desc.	Hit ACC	E-Value	Similarity (%)	Bit-Score	Alignment length	Positives
tr|A0A0M3J0M4|A0A0M3J0M4_ANISI	A0A0N4XTT2_NIPBR Putative actin (inferred by orthology to a S. mansoni protein) OS=Nippostrongylus brasiliensis OX=27835 GN=NBR_LOCUS6042 PE=3 SV=1	332	gnl|BL_ORD_ID|122tr|A0A0N4XTT2|A0A0N4XTT2_NIPBR Putative actin (inferred by orthology to a S. mansoni protein) OS=Nippostrongylus brasiliensis OX=27835 GN=NBR_LOCUS6042 PE=3 SV=1	122	0	99.3976	686.411	332	330
tr|A0A0M3K144|A0A0M3K144_ANISI	F1L7Z7_ASCSU Proteasome subunit alpha type OS=Ascaris suum OX=6253 PE=2 SV=1	253	gnl|BL_ORD_ID|31tr|F1L7Z7|F1L7Z7_ASCSU Proteasome subunit alpha type OS=Ascaris suum OX=6253 PE=2 SV=1	31	0	98.7903	497.664	248	245
tr|A0A0M3JSH7|A0A0M3JSH7_ANISI	F1LBE7_ASCSU Proteasome subunit alpha type-3 OS=Ascaris suum OX=6253 PE=2 SV=1	259	gnl|BL_ORD_ID|30tr|F1LBE7|F1LBE7_ASCSU Proteasome subunit alpha type-3 OS=Ascaris suum OX=6253 PE=2 SV=1	30	6.05415e-179	94.5946	486.108	259	245
tr|A0A0M3JVA5|A0A0M3JVA5_ANISI	A0A0J9YA50_BRUMA Triosephosphate isomerase OS=Brugia malayi OX=6279 GN=bma-tpi-1 PE=3 SV=1	791	gnl|BL_ORD_ID|66tr|A0A0J9YA50|A0A0J9YA50_BRUMA Triosephosphate isomerase OS=Brugia malayi OX=6279 GN=bma-tpi-1 PE=3 SV=1	66	9.24455e-142	93.4959	411.764	246	230
tr|A0A0M3K0Q9|A0A0M3K0Q9_ANISI	A0A0N4YLK1_NIPBR Chaperonin homolog Hsp-60, mitochondrial (inferred by orthology to a C. elegans protein) OS=Nippostrongylus brasiliensis OX=27835 GN=NBR_LOCUS17995 PE=3 SV=1	479	gnl|BL_ORD_ID|176tr|A0A0N4YLK1|A0A0N4YLK1_NIPBR Chaperonin homolog Hsp-60, mitochondrial (inferred by orthology to a C. elegans protein) OS=Nippostrongylus brasiliensis OX=27835 GN=NBR_LOCUS17995 PE=3 SV=1	176	0	92.7632	763.066	456	423
tr|A0A0M3KAY8|A0A0M3KAY8_ANISI	GPMI_BRUMA 2,3-bisphosphoglycerate-independent phosphoglycerate mutase OS=Brugia malayi OX=6279 GN=ipgm-1 PE=1 SV=1	402	gnl|BL_ORD_ID|105sp|Q4VWF8|GPMI_BRUMA 2,3-bisphosphoglycerate-independent phosphoglycerate mutase OS=Brugia malayi OX=6279 GN=ipgm-1 PE=1 SV=1	105	0	92.3313	585.104	326	301
tr|A0A0M3JT99|A0A0M3JT99_ANISI	A0A0N4XV21_NIPBR Proteasome subunit alpha type OS=Nippostrongylus brasiliensis OX=27835 GN=NBR_LOCUS6606 PE=3 SV=1	292	gnl|BL_ORD_ID|124tr|A0A0N4XV21|A0A0N4XV21_NIPBR Proteasome subunit alpha type OS=Nippostrongylus brasiliensis OX=27835 GN=NBR_LOCUS6606 PE=3 SV=1	124	2.62969e-154	92.0168	425.246	238	219
tr|A0A0M3J0T6|A0A0M3J0T6_ANISI	A0A0N4XVA6_NIPBR 14-3-3-like protein 2 (inferred by orthology to a C. elegans protein) OS=Nippostrongylus brasiliensis OX=27835 GN=NBR_LOCUS6712 PE=3 SV=2	308	gnl|BL_ORD_ID|125tr|A0A0N4XVA6|A0A0N4XVA6_NIPBR 14-3-3-like protein 2 (inferred by orthology to a C. elegans protein) OS=Nippostrongylus brasiliensis OX=27835 GN=NBR_LOCUS6712 PE=3 SV=2	125	0	90.9385	516.924	309	281
tr|A0A0M3K444|A0A0M3K444_ANISI	A0A0H5S7G0_BRUMA Fructose-bisphosphate aldolase OS=Brugia malayi OX=6279 GN=bma-aldo-1 PE=3 SV=1	364	gnl|BL_ORD_ID|83tr|A0A0H5S7G0|A0A0H5S7G0_BRUMA Fructose-bisphosphate aldolase OS=Brugia malayi OX=6279 GN=bma-aldo-1 PE=3 SV=1	83	0	90.9341	637.491	364	331
tr|A0A0M3K9Z9|A0A0M3K9Z9_ANISI	A0A0N4XCN5_NIPBR Peroxiredoxin 1 (inferred by orthology to a D. melanogaster protein) OS=Nippostrongylus brasiliensis OX=27835 GN=NBR_LOCUS229 PE=3 SV=1	195	gnl|BL_ORD_ID|110tr|A0A0N4XCN5|A0A0N4XCN5_NIPBR Peroxiredoxin 1 (inferred by orthology to a D. melanogaster protein) OS=Nippostrongylus brasiliensis OX=27835 GN=NBR_LOCUS229 PE=3 SV=1	110	4.24127e-124	90.7216	342.428	194	176
tr|A0A0M3K4G1|A0A0M3K4G1_ANISI	A0A0N4YLK1_NIPBR Chaperonin homolog Hsp-60, mitochondrial (inferred by orthology to a C. elegans protein) OS=Nippostrongylus brasiliensis OX=27835 GN=NBR_LOCUS17995 PE=3 SV=1	405	gnl|BL_ORD_ID|176tr|A0A0N4YLK1|A0A0N4YLK1_NIPBR Chaperonin homolog Hsp-60, mitochondrial (inferred by orthology to a C. elegans protein) OS=Nippostrongylus brasiliensis OX=27835 GN=NBR_LOCUS17995 PE=3 SV=1	176	1.6814e-179	90.7051	502.671	312	283
tr|A0A0M3K5H6|A0A0M3K5H6_ANISI	A0A0H5S5G0_BRUMA Bm13661 OS=Brugia malayi OX=6279 GN=Bm13661 PE=3 SV=1	679	gnl|BL_ORD_ID|102tr|A0A0H5S5G0|A0A0H5S5G0_BRUMA Bm13661 OS=Brugia malayi OX=6279 GN=Bm13661 PE=3 SV=1	102	0	89.955	1107.82	667	600
tr|A0A0M3J577|A0A0M3J577_ANISI	A0A0H5S1P8_BRUMA Galectin OS=Brugia malayi OX=6279 GN=bma-lec-2 PE=4 SV=1	110	gnl|BL_ORD_ID|63tr|A0A0H5S1P8|A0A0H5S1P8_BRUMA Galectin OS=Brugia malayi OX=6279 GN=bma-lec-2 PE=4 SV=1	63	2.36771e-61	89.0909	182.57	110	98
tr|A0A0M3K9V2|A0A0M3K9V2_ANISI	A0A0I9N5E9_BRUMA BMA-HSP-1 OS=Brugia malayi OX=6279 GN=bma-hsp-1 PE=3 SV=1	619	gnl|BL_ORD_ID|51tr|A0A0I9N5E9|A0A0I9N5E9_BRUMA BMA-HSP-1 OS=Brugia malayi OX=6279 GN=bma-hsp-1 PE=3 SV=1	51	0	87.5	1051.58	648	567
tr|A0A0M3IZC6|A0A0M3IZC6_ANISI	A0A0N4YAZ8_NIPBR Glutamate dehydrogenase, mitochondrial (inferred by orthology to a D. melanogaster protein) OS=Nippostrongylus brasiliensis OX=27835 GN=NBR_LOCUS13602 PE=3 SV=1	293	gnl|BL_ORD_ID|161tr|A0A0N4YAZ8|A0A0N4YAZ8_NIPBR Glutamate dehydrogenase, mitochondrial (inferred by orthology to a D. melanogaster protein) OS=Nippostrongylus brasiliensis OX=27835 GN=NBR_LOCUS13602 PE=3 SV=1	161	1.31025e-98	83.3333	282.337	192	160
tr|A0A0M3KAE3|A0A0M3KAE3_ANISI	A0A0K0IZT0_BRUMA Transaldolase OS=Brugia malayi OX=6279 GN=bma-tald-1 PE=3 SV=1	320	gnl|BL_ORD_ID|100tr|A0A0K0IZT0|A0A0K0IZT0_BRUMA Transaldolase OS=Brugia malayi OX=6279 GN=bma-tald-1 PE=3 SV=1	100	2.86182e-147	81.677	411.379	322	263
tr|A0A0M3J2W3|A0A0M3J2W3_ANISI	A0A0N4XCN5_NIPBR Peroxiredoxin 1 (inferred by orthology to a D. melanogaster protein) OS=Nippostrongylus brasiliensis OX=27835 GN=NBR_LOCUS229 PE=3 SV=1	221	gnl|BL_ORD_ID|110tr|A0A0N4XCN5|A0A0N4XCN5_NIPBR Peroxiredoxin 1 (inferred by orthology to a D. melanogaster protein) OS=Nippostrongylus brasiliensis OX=27835 GN=NBR_LOCUS229 PE=3 SV=1	110	2.67254e-94	81.2834	268.085	187	152
tr|A0A0M3KI67|A0A0M3KI67_ANISI	A0A0K0JMF7_BRUMA Galectin OS=Brugia malayi OX=6279 GN=bma-lec-1 PE=4 SV=1	192	gnl|BL_ORD_ID|64tr|A0A0K0JMF7|A0A0K0JMF7_BRUMA Galectin OS=Brugia malayi OX=6279 GN=bma-lec-1 PE=4 SV=1	64	1.29592e-69	78.6667	207.223	150	118
tr|A0A0M3JYW9|A0A0M3JYW9_ANISI	A0A0H5S7G0_BRUMA Fructose-bisphosphate aldolase OS=Brugia malayi OX=6279 GN=bma-aldo-1 PE=3 SV=1	403	gnl|BL_ORD_ID|83tr|A0A0H5S7G0|A0A0H5S7G0_BRUMA Fructose-bisphosphate aldolase OS=Brugia malayi OX=6279 GN=bma-aldo-1 PE=3 SV=1	83	6.31633e-158	76.2431	443.351	362	276
tr|A0A0M3K4H2|A0A0M3K4H2_ANISI	A0A0N4YQ74_NIPBR Glutamate dehydrogenase (NAD(P)(+)) OS=Nippostrongylus brasiliensis OX=27835 GN=NBR_LOCUS19397 PE=3 SV=1	551	gnl|BL_ORD_ID|178tr|A0A0N4YQ74|A0A0N4YQ74_NIPBR Glutamate dehydrogenase (NAD(P)(+)) OS=Nippostrongylus brasiliensis OX=27835 GN=NBR_LOCUS19397 PE=3 SV=1	178	7.33734e-174	75.1244	506.908	402	302
tr|A0A0M3IYY5|A0A0M3IYY5_ANISI	MIFH_BRUMA Macrophage migration inhibitory factor homolog OS=Brugia malayi OX=6279 GN=Bm1_28435 PE=3 SV=4	489	gnl|BL_ORD_ID|65sp|P91850|MIFH_BRUMA Macrophage migration inhibitory factor homolog OS=Brugia malayi OX=6279 GN=Bm1_28435 PE=3 SV=4	65	8.92174e-35	72.9167	120.168	96	70
tr|A0A0M3K609|A0A0M3K609_ANISI	A0A0H5SLL6_BRUMA Annexin OS=Brugia malayi OX=6279 GN=bma-nex-2 PE=3 SV=1	178	gnl|BL_ORD_ID|94tr|A0A0H5SLL6|A0A0H5SLL6_BRUMA Annexin OS=Brugia malayi OX=6279 GN=bma-nex-2 PE=3 SV=1	94	1.03313e-51	71.3333	162.155	150	107
tr|A0A0M3K7C2|A0A0M3K7C2_ANISI	A0A0H5SLL6_BRUMA Annexin OS=Brugia malayi OX=6279 GN=bma-nex-2 PE=3 SV=1	320	gnl|BL_ORD_ID|94tr|A0A0H5SLL6|A0A0H5SLL6_BRUMA Annexin OS=Brugia malayi OX=6279 GN=bma-nex-2 PE=3 SV=1	94	2.0239e-112	71.1475	322.783	305	217
tr|A0A0M3K5C5|A0A0M3K5C5_ANISI	A0A0N4YSS1_NIPBR Myosin motor domain-containing protein OS=Nippostrongylus brasiliensis OX=27835 GN=NBR_LOCUS20294 PE=3 SV=1	1074	gnl|BL_ORD_ID|182tr|A0A0N4YSS1|A0A0N4YSS1_NIPBR Myosin motor domain-containing protein OS=Nippostrongylus brasiliensis OX=27835 GN=NBR_LOCUS20294 PE=3 SV=1	182	4.46924e-136	69.9819	430.639	553	387		Similarity cut-off
tr|A0A0M3JEL6|A0A0M3JEL6_ANISI	A0A3P7CCD7_NIPBR GLOBIN domain-containing protein OS=Nippostrongylus brasiliensis OX=27835 GN=NBR_LOCUS8448 PE=3 SV=1	118	gnl|BL_ORD_ID|133tr|A0A3P7CCD7|A0A3P7CCD7_NIPBR GLOBIN domain-containing protein OS=Nippostrongylus brasiliensis OX=27835 GN=NBR_LOCUS8448 PE=3 SV=1	133	1.10227e-13	63.4921	57.3806	63	40
tr|A0A0M3J250|A0A0M3J250_ANISI	A0A0H5SLL6_BRUMA Annexin OS=Brugia malayi OX=6279 GN=bma-nex-2 PE=3 SV=1	152	gnl|BL_ORD_ID|94tr|A0A0H5SLL6|A0A0H5SLL6_BRUMA Annexin OS=Brugia malayi OX=6279 GN=bma-nex-2 PE=3 SV=1	94	5.12802e-41	62.3288	133.265	146	91
tr|A0A0M3JY26|A0A0M3JY26_ANISI	A0A0H5SLL6_BRUMA Annexin OS=Brugia malayi OX=6279 GN=bma-nex-2 PE=3 SV=1	350	gnl|BL_ORD_ID|94tr|A0A0H5SLL6|A0A0H5SLL6_BRUMA Annexin OS=Brugia malayi OX=6279 GN=bma-nex-2 PE=3 SV=1	94	2.3271e-100	61.9186	293.123	344	213
tr|A0A0M3JD48|A0A0M3JD48_ANISI	A0A0H5SLL6_BRUMA Annexin OS=Brugia malayi OX=6279 GN=bma-nex-2 PE=3 SV=1	118	gnl|BL_ORD_ID|94tr|A0A0H5SLL6|A0A0H5SLL6_BRUMA Annexin OS=Brugia malayi OX=6279 GN=bma-nex-2 PE=3 SV=1	94	8.79977e-26	59.1304	92.0485	115	68
tr|A0A0M3JYQ4|A0A0M3JYQ4_ANISI	A0A0J9XTJ8_BRUMA Bm2511 OS=Brugia malayi OX=6279 GN=Bm1_46705 PE=4 SV=1	143	gnl|BL_ORD_ID|84tr|A0A0J9XTJ8|A0A0J9XTJ8_BRUMA Bm2511 OS=Brugia malayi OX=6279 GN=Bm1_46705 PE=4 SV=1	84	9.6932e-37	58.9928	117.087	139	82
tr|A0A0M3KAW7|A0A0M3KAW7_ANISI	A0A0H5SLL6_BRUMA Annexin OS=Brugia malayi OX=6279 GN=bma-nex-2 PE=3 SV=1	67	gnl|BL_ORD_ID|94tr|A0A0H5SLL6|A0A0H5SLL6_BRUMA Annexin OS=Brugia malayi OX=6279 GN=bma-nex-2 PE=3 SV=1	94	1.43382e-11	58.7302	50.8322	63	37
tr|A0A0M3KDB7|A0A0M3KDB7_ANISI	A0A3P7CCD7_NIPBR GLOBIN domain-containing protein OS=Nippostrongylus brasiliensis OX=27835 GN=NBR_LOCUS8448 PE=3 SV=1	87	gnl|BL_ORD_ID|133tr|A0A3P7CCD7|A0A3P7CCD7_NIPBR GLOBIN domain-containing protein OS=Nippostrongylus brasiliensis OX=27835 GN=NBR_LOCUS8448 PE=3 SV=1	133	3.3697e-21	58.6207	75.485	87	51
tr|A0A0M3K1I6|A0A0M3K1I6_ANISI	F1LEI7_ASCSU Fatty-acid and retinol-binding protein 1 OS=Ascaris suum OX=6253 PE=2 SV=1	197	gnl|BL_ORD_ID|16tr|F1LEI7|F1LEI7_ASCSU Fatty-acid and retinol-binding protein 1 OS=Ascaris suum OX=6253 PE=2 SV=1	16	4.64748e-58	58.0645	174.866	217	126
tr|A0A0M3KIW7|A0A0M3KIW7_ANISI	A0A0N4Y632_NIPBR Globin-like protein (inferred by orthology to a C. elegans protein) OS=Nippostrongylus brasiliensis OX=27835 GN=NBR_LOCUS11519 PE=3 SV=1	132	gnl|BL_ORD_ID|144tr|A0A0N4Y632|A0A0N4Y632_NIPBR Globin-like protein (inferred by orthology to a C. elegans protein) OS=Nippostrongylus brasiliensis OX=27835 GN=NBR_LOCUS11519 PE=3 SV=1	144	4.23348e-23	56.8966	82.8037	116	66
tr|A0A158PP35|A0A158PP35_ANISI	A0A0N4YSS1_NIPBR Myosin motor domain-containing protein OS=Nippostrongylus brasiliensis OX=27835 GN=NBR_LOCUS20294 PE=3 SV=1	880	gnl|BL_ORD_ID|182tr|A0A0N4YSS1|A0A0N4YSS1_NIPBR Myosin motor domain-containing protein OS=Nippostrongylus brasiliensis OX=27835 GN=NBR_LOCUS20294 PE=3 SV=1	182	3.66463e-39	56.6952	150.214	351	199
tr|A0A0M3JWS2|A0A0M3JWS2_ANISI	F1LEB4_ASCSU Transthyretin-like protein 16 OS=Ascaris suum OX=6253 PE=2 SV=1	143	gnl|BL_ORD_ID|137tr|A0A0N4Y2M7|A0A0N4Y2M7_NIPBR Uncharacterized protein OS=Nippostrongylus brasiliensis OX=27835 GN=NBR_LOCUS9985 PE=3 SV=1	137	5.97709e-23	54.4715	81.6481	123	67
tr|A0A0M3J5J0|A0A0M3J5J0_ANISI	A0A0H5S7P0_BRUMA GST class-pi OS=Brugia malayi OX=6279 GN=Bma-gst-1 PE=3 SV=1	213	gnl|BL_ORD_ID|93tr|A0A0H5S7P0|A0A0H5S7P0_BRUMA GST class-pi OS=Brugia malayi OX=6279 GN=Bma-gst-1 PE=3 SV=1	93	2.11357e-34	52.3364	115.546	214	112
tr|A0A0M3K1Y0|A0A0M3K1Y0_ANISI	A0A0N4XCG6_NIPBR Uncharacterized protein OS=Nippostrongylus brasiliensis OX=27835 GN=NBR_LOCUS142 PE=4 SV=2	1681	gnl|BL_ORD_ID|109tr|A0A0N4XCG6|A0A0N4XCG6_NIPBR Uncharacterized protein OS=Nippostrongylus brasiliensis OX=27835 GN=NBR_LOCUS142 PE=4 SV=2	109	0	52.019	729.554	1684	876
tr|A0A0M3K1U4|A0A0M3K1U4_ANISI	A0A0N4YYE5_NIPBR SCP domain-containing protein OS=Nippostrongylus brasiliensis OX=27835 GN=NBR_LOCUS22268 PE=4 SV=1	225	gnl|BL_ORD_ID|189tr|A0A0N4YYE5|A0A0N4YYE5_NIPBR SCP domain-containing protein OS=Nippostrongylus brasiliensis OX=27835 GN=NBR_LOCUS22268 PE=4 SV=1	189	4.93683e-31	50.4717	109.383	212	107
tr|A0A0M3JTF7|A0A0M3JTF7_ANISI	A0A158QWV4_NIPBR Uncharacterized protein OS=Nippostrongylus brasiliensis OX=27835 GN=NBR_LOCUS5847 PE=3 SV=1	264	gnl|BL_ORD_ID|121tr|A0A158QWV4|A0A158QWV4_NIPBR Uncharacterized protein OS=Nippostrongylus brasiliensis OX=27835 GN=NBR_LOCUS5847 PE=3 SV=1	121	2.38422e-15	48.1481	68.9366	216	104
tr|A0A158PN23|A0A158PN23_ANISI	A0A0J9XVW9_BRUMA Protein kinase C OS=Brugia malayi OX=6279 GN=bma-pkc-1 PE=3 SV=1	7291	gnl|BL_ORD_ID|104tr|A0A0J9XVW9|A0A0J9XVW9_BRUMA Protein kinase C OS=Brugia malayi OX=6279 GN=bma-pkc-1 PE=3 SV=1	104	1.89484e-20	47.8088	93.2041	251	120
tr|A0A0M3JWC5|A0A0M3JWC5_ANISI	A0A0J9XVW9_BRUMA Protein kinase C OS=Brugia malayi OX=6279 GN=bma-pkc-1 PE=3 SV=1	7148	gnl|BL_ORD_ID|104tr|A0A0J9XVW9|A0A0J9XVW9_BRUMA Protein kinase C OS=Brugia malayi OX=6279 GN=bma-pkc-1 PE=3 SV=1	104	1.32527e-15	47.5	77.411	200	95
tr|A0A0M3KAU7|A0A0M3KAU7_ANISI	F1L893_ASCSU Galectin OS=Ascaris suum OX=6253 PE=2 SV=1	141	gnl|BL_ORD_ID|18tr|F1L893|F1L893_ASCSU Galectin OS=Ascaris suum OX=6253 PE=2 SV=1	18	1.61896e-10	45.8716	50.8322	109	50
tr|A0A0M3JU57|A0A0M3JU57_ANISI	F1L8H3_ASCSU Myosin regulatory light chain 1 OS=Ascaris suum OX=6253 PE=2 SV=1	169	gnl|BL_ORD_ID|26tr|F1L8H3|F1L8H3_ASCSU Myosin regulatory light chain 1 OS=Ascaris suum OX=6253 PE=2 SV=1	26	1.85249e-06	44.7368	39.2762	152	68
tr|A0A0M3JXL8|A0A0M3JXL8_ANISI	A0A0N4YVS2_NIPBR Uncharacterized protein OS=Nippostrongylus brasiliensis OX=27835 GN=NBR_LOCUS21345 PE=3 SV=1	1471	gnl|BL_ORD_ID|186tr|A0A0N4YVS2|A0A0N4YVS2_NIPBR Uncharacterized protein OS=Nippostrongylus brasiliensis OX=27835 GN=NBR_LOCUS21345 PE=3 SV=1	186	5.77094e-59	42.2118	208.764	642	271
tr|A0A0M3K613|A0A0M3K613_ANISI	A0A0J9Y962_BRUMA Bm5196, isoform a OS=Brugia malayi OX=6279 GN=Bm5196 PE=3 SV=1	840	gnl|BL_ORD_ID|57tr|A0A0J9Y962|A0A0J9Y962_BRUMA Bm5196, isoform a OS=Brugia malayi OX=6279 GN=Bm5196 PE=3 SV=1	57	7.19369e-08	40.2685	48.521	149	60
tr|A0A0M3IYH2|A0A0M3IYH2_ANISI	A0A0N4XCG6_NIPBR Uncharacterized protein OS=Nippostrongylus brasiliensis OX=27835 GN=NBR_LOCUS142 PE=4 SV=2	1250	gnl|BL_ORD_ID|109tr|A0A0N4XCG6|A0A0N4XCG6_NIPBR Uncharacterized protein OS=Nippostrongylus brasiliensis OX=27835 GN=NBR_LOCUS142 PE=4 SV=2	109	3.15137e-12	37.7745	63.929	683	258
tr|A0A0M3K8L6|A0A0M3K8L6_ANISI	---NA---	364	No Blast Hit
tr|A0A0M3JVZ5|A0A0M3JVZ5_ANISI	---NA---	288	No Blast Hit
tr|A0A0M3IZV9|A0A0M3IZV9_ANISI	---NA---	301	No Blast Hit
tr|A0A0M3IXZ4|A0A0M3IXZ4_ANISI	---NA---	3289	No Blast Hit
tr|A0A158PPI4|A0A158PPI4_ANISI	---NA---	956	No Blast Hit
tr|A0A0M3K5U9|A0A0M3K5U9_ANISI	---NA---	899	No Blast Hit
tr|A0A0M3IZ21|A0A0M3IZ21_ANISI	---NA---	720	No Blast Hit
tr|A0A0M3JZ77|A0A0M3JZ77_ANISI	---NA---	182	No Blast Hit
tr|A0A0M3J6C9|A0A0M3J6C9_ANISI	---NA---	233	No Blast Hit
tr|A0A0M3J595|A0A0M3J595_ANISI	---NA---	148	No Blast Hit
tr|A0A0M3J1J1|A0A0M3J1J1_ANISI	---NA---	182	No Blast Hit
tr|A0A0M3KGB4|A0A0M3KGB4_ANISI	---NA---	183	No Blast Hit
tr|A0A0M3JD61|A0A0M3JD61_ANISI	---NA---	118	No Blast Hit
tr|Q14QT4|Q14QT4_ANISI	---NA---	115	No Blast Hit
tr|A0A0M3KIS5|A0A0M3KIS5_ANISI	---NA---	233	No Blast Hit
tr|A0A0M3JUZ4|A0A0M3JUZ4_ANISI	---NA---	4610	No Blast Hit
tr|A0A0M3JZM9|A0A0M3JZM9_ANISI	---NA---	300	No Blast Hit
tr|A0A0M3KDM2|A0A0M3KDM2_ANISI	---NA---	431	No Blast Hit
tr|A0A0M3K252|A0A0M3K252_ANISI	---NA---	293	No Blast Hit
tr|A0A097IYF9|A0A097IYF9_ANISI	---NA---	497	No Blast Hit
tr|A0A0M3K9X8|A0A0M3K9X8_ANISI	---NA---	570	No Blast Hit
tr|A0A0M3JV41|A0A0M3JV41_ANISI	---NA---	474	No Blast Hit
tr|A0A0M3K916|A0A0M3K916_ANISI	---NA---	670	No Blast Hit
tr|A0A0M3KD65|A0A0M3KD65_ANISI	---NA---	449	No Blast Hit
tr|A0A0M3KF53|A0A0M3KF53_ANISI	---NA---	230	No Blast Hit
tr|A0A0M3K6U5|A0A0M3K6U5_ANISI	---NA---	483	No Blast Hit
tr|A0A0M3K064|A0A0M3K064_ANISI	---NA---	164	No Blast Hit
tr|A0A0M3JW99|A0A0M3JW99_ANISI	---NA---	199	No Blast Hit
tr|A0A0M3K8S1|A0A0M3K8S1_ANISI	---NA---	612	No Blast Hit
tr|A0A158PPN0|A0A158PPN0_ANISI	---NA---	844	No Blast Hit
tr|A0A0M3JVB9|A0A0M3JVB9_ANISI	---NA---	292	No Blast Hit
tr|A0A0M3JDV7|A0A0M3JDV7_ANISI	---NA---	67	No Blast Hit
tr|A0A0M3K9E5|A0A0M3K9E5_ANISI	---NA---	476	No Blast Hit
tr|A0A0M3JVM9|A0A0M3JVM9_ANISI	---NA---	325	No Blast Hit
tr|A0A0M3K5J4|A0A0M3K5J4_ANISI	---NA---	134	No Blast Hit
tr|A0A0M3J4T4|A0A0M3J4T4_ANISI	---NA---	142	No Blast Hit
tr|A0A0M3K555|A0A0M3K555_ANISI	---NA---	292	No Blast Hit
tr|A0A0M3K3X7|A0A0M3K3X7_ANISI	---NA---	306	No Blast Hit
tr|A0A0M3JW23|A0A0M3JW23_ANISI	---NA---	1625	No Blast Hit
tr|A0A0M3K9C1|A0A0M3K9C1_ANISI	---NA---	183	No Blast Hit
tr|A0A0M3J7K8|A0A0M3J7K8_ANISI	---NA---	209	No Blast Hit
tr|A0A0M3IZ99|A0A0M3IZ99_ANISI	---NA---	551	No Blast Hit
tr|A0A0M3K6Z5|A0A0M3K6Z5_ANISI	---NA---	657	No Blast Hit
tr|A0A0M3JGD2|A0A0M3JGD2_ANISI	---NA---	91	No Blast Hit
tr|A0A0M3JUZ9|A0A0M3JUZ9_ANISI	---NA---	434	No Blast Hit
tr|A0A0M3JDM2|A0A0M3JDM2_ANISI	---NA---	235	No Blast Hit
tr|A0A0M3JYN5|A0A0M3JYN5_ANISI	---NA---	666	No Blast Hit
tr|A0A0M3K5Y3|A0A0M3K5Y3_ANISI	---NA---	550	No Blast Hit
tr|A0A0M3JKC0|A0A0M3JKC0_ANISI	---NA---	149	No Blast Hit
tr|A0A158PPJ1|A0A158PPJ1_ANISI	---NA---	377	No Blast Hit
tr|A0A0M3J1S0|A0A0M3J1S0_ANISI	---NA---	206	No Blast Hit
tr|A0A0M3K9Z6|A0A0M3K9Z6_ANISI	---NA---	360	No Blast Hit
tr|A0A0M3K1W8|A0A0M3K1W8_ANISI	---NA---	382	No Blast Hit
tr|A0A0M3JLC5|A0A0M3JLC5_ANISI	---NA---	180	No Blast Hit
tr|A0A0M3JKU5|A0A0M3JKU5_ANISI	---NA---	37	No Blast Hit
tr|A0A0M3KAE7|A0A0M3KAE7_ANISI	---NA---	164	No Blast Hit
tr|A0A0M3KAB8|A0A0M3KAB8_ANISI	---NA---	202	No Blast Hit
tr|A0A0M3J7L6|A0A0M3J7L6_ANISI	---NA---	213	No Blast Hit
tr|A0A0M3JGV0|A0A0M3JGV0_ANISI	---NA---	120	No Blast Hit
tr|A0A0M3KCL4|A0A0M3KCL4_ANISI	---NA---	344	No Blast Hit
tr|A0A0M3JT42|A0A0M3JT42_ANISI	---NA---	205	No Blast Hit
tr|A0A0M3KGD5|A0A0M3KGD5_ANISI	---NA---	238	No Blast Hit
tr|A0A0M3KBV3|A0A0M3KBV3_ANISI	---NA---	289	No Blast Hit
tr|A0A0M3K2T7|A0A0M3K2T7_ANISI	---NA---	325	No Blast Hit
tr|A0A0M3KGY5|A0A0M3KGY5_ANISI	---NA---	131	No Blast Hit
tr|A0A0M3K6E2|A0A0M3K6E2_ANISI	---NA---	471	No Blast Hit
tr|A0A0M3K6L1|A0A0M3K6L1_ANISI	---NA---	200	No Blast Hit
tr|A0A0M3KD67|A0A0M3KD67_ANISI	---NA---	341	No Blast Hit
tr|A0A0M3K299|A0A0M3K299_ANISI	---NA---	189	No Blast Hit
tr|A0A0M3KIL0|A0A0M3KIL0_ANISI	---NA---	216	No Blast Hit
tr|A0A0M3K810|A0A0M3K810_ANISI	---NA---	429	No Blast Hit
tr|A0A0M3J766|A0A0M3J766_ANISI	---NA---	115	No Blast Hit
tr|A0A0M3KFJ8|A0A0M3KFJ8_ANISI	---NA---	228	No Blast Hit
tr|A0A0M3JYK8|A0A0M3JYK8_ANISI	---NA---	542	No Blast Hit
tr|A0A158PMZ9|A0A158PMZ9_ANISI	---NA---	669	No Blast Hit
tr|A0A0M3J4N7|A0A0M3J4N7_ANISI	---NA---	245	No Blast Hit
tr|A0A0M3JNJ2|A0A0M3JNJ2_ANISI	---NA---	137	No Blast Hit
tr|A0A0M3JK03|A0A0M3JK03_ANISI	---NA---	183	No Blast Hit
tr|A0A0M3JBK1|A0A0M3JBK1_ANISI	---NA---	150	No Blast Hit
tr|A0A0M3JUS6|A0A0M3JUS6_ANISI	---NA---	228	No Blast Hit
tr|A0A0M3KBE3|A0A0M3KBE3_ANISI	---NA---	421	No Blast Hit
tr|A0A0M3J245|A0A0M3J245_ANISI	---NA---	164	No Blast Hit
tr|A0A158PN20|A0A158PN20_ANISI	---NA---	231	No Blast Hit
tr|A0A0M3KA05|A0A0M3KA05_ANISI	---NA---	159	No Blast Hit
tr|A0A0M3J718|A0A0M3J718_ANISI	---NA---	147	No Blast Hit
tr|A0A0M3K9Z2|A0A0M3K9Z2_ANISI	---NA---	475	No Blast Hit
tr|A0A158PP56|A0A158PP56_ANISI	---NA---	500	No Blast Hit
tr|A0A0M3J349|A0A0M3J349_ANISI	---NA---	122	No Blast Hit
tr|A0A0M3JAH0|A0A0M3JAH0_ANISI	---NA---	139	No Blast Hit
tr|A0A158PMT2|A0A158PMT2_ANISI	---NA---	201	No Blast Hit
tr|A0A0M3JUN8|A0A0M3JUN8_ANISI	---NA---	205	No Blast Hit
tr|A0A0M3K7H9|A0A0M3K7H9_ANISI	---NA---	103	No Blast Hit
tr|A0A0M3JSC0|A0A0M3JSC0_ANISI	---NA---	1621	No Blast Hit
tr|A0A0M3K6U9|A0A0M3K6U9_ANISI	---NA---	343	No Blast Hit
tr|A0A0M3K3G9|A0A0M3K3G9_ANISI	---NA---	1465	No Blast Hit
tr|A0A0M3JQQ1|A0A0M3JQQ1_ANISI	---NA---	43	No Blast Hit
tr|A0A0M3J9Q1|A0A0M3J9Q1_ANISI	---NA---	111	No Blast Hit
tr|A0A0M3J2S6|A0A0M3J2S6_ANISI	---NA---	465	No Blast Hit
tr|A0A0M3JTD5|A0A0M3JTD5_ANISI	---NA---	354	No Blast Hit
tr|A0A0M3K7Q0|A0A0M3K7Q0_ANISI	---NA---	287	No Blast Hit
tr|A0A158PMT6|A0A158PMT6_ANISI	---NA---	3635	No Blast Hit
tr|A0A0M3KCB1|A0A0M3KCB1_ANISI	---NA---	400	No Blast Hit
tr|A0A0M3JTT6|A0A0M3JTT6_ANISI	---NA---	161	No Blast Hit
tr|A0A0M3J189|A0A0M3J189_ANISI	---NA---	90	No Blast Hit
tr|A0A0M3KFJ2|A0A0M3KFJ2_ANISI	---NA---	78	No Blast Hit
tr|A0A0M3KCR7|A0A0M3KCR7_ANISI	---NA---	329	No Blast Hit
tr|A0A0M3JR55|A0A0M3JR55_ANISI	---NA---	313	No Blast Hit
tr|A0A0M3JZR1|A0A0M3JZR1_ANISI	---NA---	444	No Blast Hit
tr|A0A0M3JZU4|A0A0M3JZU4_ANISI	---NA---	292	No Blast Hit
tr|A0A0M3KHB6|A0A0M3KHB6_ANISI	---NA---	201	No Blast Hit
tr|A0A0M3J1U3|A0A0M3J1U3_ANISI	---NA---	232	No Blast Hit
tr|A0A0M3JRD2|A0A0M3JRD2_ANISI	---NA---	292	No Blast Hit

[truncated: 10 more sheets: 11, 12, 13, 14, 15, 16, 17, 18, 19, 20]
